# Supplementary material for: Genomic characteristics and comparative genomics of Salmonella enterica subsp. enterica serovar Schwarzengrund strain S16 isolated from chicken feces
Source: Gut Pathog. 2022 Jan 4;14:1. doi: 10.1186/s13099-021-00476-8 (PMC8728987; doi:10.1186/s13099-021-00476-8)
Supplement: Supplementary file 1 — Additional file 1: Table S1. Summary in genome features of 45 Schwarzengrund. Table S2. Summary in IS-element and transposon in the S. Schwarzengrund strain S16. Table S3. Unique gene information of S. Schwarzengrund strain S16 obtained by pangenome analysis. Table S4. Genomic islands specific to strain S16. Table S5. List of unique genes present on the genomic islands. Table S6. Putative virulence genes in 46 S. Schwarzengrund genomes predicted by VFDB. [file 13099_2021_476_MOESM1_ESM.xlsx]

## Sheet: Table S1
Table S1. Summary in genome features of 45 Schwarzengrund
Serovar	Strain	Size (Mb)	GC%	Proteins	Assembly level	Accession no.	Origin	Collection date	Geographic location
Salmonella Schwarzengrund	S16	4.82275	52.2	4852	Complete	CP081858.1	Chicken feces	2021	Korea
Salmonella Schwarzengrund	CVM19633	4.82389	52.2367	4474	Complete	CP001127.1	Missing	Missing	Missing
Salmonella Schwarzengrund	CFSAN003382	4.73659	52.1	4435	Scaffold	LARZ01	Creek water	2011	USA
Salmonella Schwarzengrund	NCTR75	4.80501	52.1	4478	Scaffold	NQWP01	Dehydrated small chilli without stem	2001	Thailand
Salmonella Schwarzengrund	NCTR487	4.6534	52.2	4337	Scaffold	NQWK01	Barberry bark	2007	Pakistan
Salmonella Schwarzengrund	NCTR30	4.84466	52	4536	Scaffold	NQYI01	Tenderized squid roll	2001	Taiwan
Salmonella Schwarzengrund	MDH-11	4.7226	52.2	4404	Scaffold	QZFD01	Stool	2008	USA
Salmonella Schwarzengrund	MDH-17	4.80247	52	4485	Scaffold	QZFI01	Stool	2012	USA
Salmonella Schwarzengrund	MDH-21	4.68822	52.1	4392	Scaffold	QZFM01	Stool	2014	USA
Salmonella Schwarzengrund	MDH-23	4.69003	52.1	4377	Scaffold	QZFN01	Urine	2014	USA
Salmonella Schwarzengrund	MDH-26	4.80782	52	4468	Scaffold	QZFP01	Urine	2016	USA
Salmonella Schwarzengrund	MDH-27	4.80704	52	4491	Scaffold	QZFQ01	Stool	2016	USA
Salmonella Schwarzengrund	MDH-14	4.76758	52.2	4473	Scaffold	QZFG01	Blood	2011	USA
Salmonella Schwarzengrund	MDH-18	4.88128	52.1	4571	Scaffold	QZFJ01	Gallbladder	2013	USA
Salmonella Schwarzengrund	MDH-6	4.77456	52.2	4460	Scaffold	QZEO01	Stool	2005	USA
Salmonella Schwarzengrund	MDH-7	4.77508	52.2	4471	Scaffold	QZEN01	Stool	2005	USA
Salmonella Schwarzengrund	MDH-8	5.11761	51.6	4778	Scaffold	QZEM01	Stool	2006	USA
Salmonella Schwarzengrund	MDH-4	4.67469	52.1	4327	Scaffold	QZEQ01	Stool	2004	USA
Salmonella Schwarzengrund	MDH-5	4.7145	52	4403	Scaffold	QZEP01	Stool	2004	USA
Salmonella Schwarzengrund	MDH-10	4.69375	52	4363	Scaffold	QZEK01	Stool	2007	USA
Salmonella Schwarzengrund	MDH-16	4.80061	52	4471	Scaffold	QZFH01	Stool	2012	USA
Salmonella Schwarzengrund	MDH-20	4.88808	52.1	4577	Scaffold	QZFL01	Subhepatic aspirate	2013	USA
Salmonella Schwarzengrund	MDH-25	4.77857	52.1	4466	Scaffold	QZFO01	Stool	2015	USA
Salmonella Schwarzengrund	MDH-19	4.77592	52.2	4467	Scaffold	QZFK01	Urine	2013	USA
Salmonella Schwarzengrund	MDH-22	4.68702	52.1	4384	Scaffold	QZMQ01	Stool	2014	USA
Salmonella Schwarzengrund	MDH-15	4.76648	52.2	4461	Scaffold	QZMP01	Stool	2011	USA
Salmonella Schwarzengrund	MDH-24	4.68212	52.2	4390	Scaffold	QZMR01	Stool	2014	USA
Salmonella Schwarzengrund	SEWSLH-29	4.76511	52.1484	4599	Scaffold	WAHP01	Urine	2012	USA
Salmonella Schwarzengrund	SEWSLH-30	4.68342	52.2448	4463	Scaffold	WAHQ01	Stool	2012	USA
Salmonella Schwarzengrund	SEWSLH-27	4.85555	52.1792	4660	Scaffold	WAHN01	Urine	2013	USA
Salmonella Schwarzengrund	SEWSLH-28	4.88187	52.117	4675	Scaffold	WAHO01	Stool	2012	USA
Salmonella Schwarzengrund	SEWSLH-26	4.95062	52.0547	4731	Scaffold	WAHM01	Stool	2013	USA
Salmonella Schwarzengrund	SEWSLH-25	4.94674	52.0793	4747	Scaffold	WAHL01	Stool	2013	USA
Salmonella Schwarzengrund	SEWSLH-19	4.75061	52.0868	4582	Scaffold	WAHJ01	Urine	2014	USA
Salmonella Schwarzengrund	SEWSLH-20	4.61137	52.1327	4339	Scaffold	WAHK01	Stool	2014	USA
Salmonella Schwarzengrund	SEWSLH-18	4.75616	52.09	4600	Scaffold	WAHI01	Blood	2014	USA
Salmonella Schwarzengrund	SEWSLH-16	4.71823	52.1328	4428	Scaffold	WAHG01	Stool	2015	USA
Salmonella Schwarzengrund	SEWSLH-13	4.94975	52.0598	4734	Scaffold	WAHD01	Stool	2016	USA
Salmonella Schwarzengrund	SEWSLH-14	4.7184	52.0348	4493	Scaffold	WAHE01	Stool	2016	USA
Salmonella Schwarzengrund	SEWSLH-12	4.89363	51.9329	4734	Scaffold	WAHC01	Stool	2016	USA
Salmonella Schwarzengrund	12888	4.90993	51.8762	4539	Complete	CP045447.1	Cloacal swabs	2013	Brazil
Salmonella Schwarzengrund	9355	4.91102	51.8762	4539	Complete	CP045444.1	Cloacal swabs	2013	Brazil
Salmonella Schwarzengrund	WAPHL_SAL-A00527	5.30191	51.7563	4929	Complete	CP048297.1	Ground turkey	2004	USA
Salmonella Schwarzengrund	WAPHL-SAL-A00375	5.14769	51.763	4759	Complete	CP048301.1	Ground turkey	2003	USA
Salmonella Schwarzengrund	CVM 30168	4.77404	52.115	4376	Complete	CP051350.1	Turkey	2003	USA
Salmonella Schwarzengrund	CFSAN008848	4.87927	52.0865	4571	Complete	CP074340.1	Water	2012	USA

## Sheet: Table S2
Table S2. Summary in IS-element and transposon in the S. Schwarzengrund strain S16
Sequence	IS elements or transposon	Start (bp)	End (bp)
CP081858.1	IS1595	605211	605233
CP081858.1	IS30	928473	928503
CP081858.1	ISAzba1	122557	122579
CP081858.1	IS200	2738649	2738679
CP081858.1	ISPlu15	4599456	4599508
CP081858.1	IS66	958381	958418
CP081858.1	IS1202	2254539	2254585
CP081858.1	Tn3	3881806	3881993
CP081858.1	IS605	969105	969202
CP081858.1	IS1341	969089	969192
CP081858.1	IS110	3462752	3462861
CP081858.1	IS10	1592584	1592693
CP081858.1	IS481	182472	182629
CP081858.1	IS630	507583	507731
CP081858.1	IS256	2597473	2597860
CP081858.1	IS150	4469025	4469441
CP081858.1	IS21	960351	961030
CP081858.1	IS1	3846136	3846864
CP081858.1	IS3	1417082	1418393
CP081858.1	IS407	2811378	2812577
CP081858.1	IS51	3869613	3870841
CP081858.1	IS5	3844940	3846135
CP081858.1	IS903	1109927	1110983
CP081858.1	Tn3	3859937	3861265
CP081858.1	Tn3	3861576	3861970
CP081858.1	Tn3	1313839	1314027
CP081858.1	Tn3	3859223	3859443
CP081858.1	Tn3	3858962	3859141
CP081858.1	Tn3	3882181	3882521
CP081858.1	Tn3	3886024	3886882
CP081858.1	Tn3	3887407	3887740
CP081858.1	Tn3	2422734	2422825
CP081858.1	Tn3	3480064	3480170

## Sheet: Table S3
Table S3. Unique gene information of S. Schwarzengrund strain S16 obtained by pangenome analysis
Gene ID	Protein Name
Gene_64	hypothetical protein
Gene_138	hypothetical protein
Gene_301	hypothetical protein
Gene_318	hypothetical protein
Gene_420	hypothetical protein
Gene_439	hypothetical protein
Gene_457	hypothetical protein
Gene_505	hypothetical protein
Gene_566	hypothetical protein
Gene_818	outer membrane protein precursor
Gene_828	chitinase class I
Gene_845	hypothetical protein
Gene_888	hypothetical protein
Gene_955	helix-turn-helix domain-containing protein
Gene_956	Cro/Cl family transcriptional regulator
Gene_957	hypothetical protein
Gene_1186	hypothetical protein
Gene_1209	hypothetical protein
Gene_1254	antitermination protein
Gene_1255	hypothetical protein
Gene_1257	DUF 1828 domain-containing protein
Gene_1258	hypothetical protein
Gene_1260	helix-turn-helix domain-containing protein
Gene_1261	hypothetical protein
Gene_1262	hypothetical protein
Gene_1264	hypothetical protein
Gene_1310	hypothetical protein
Gene_1311	hypothetical protein
Gene_1317	IS3 family transposase
Gene_1323	hypothetical protein
Gene_1383	hypothetical protein
Gene_1442	hypothetical protein
Gene_1573	hypothetical protein
Gene_1597	hypothetical protein
Gene_1669	cytoplasmic protein
Gene_1771	hypothetical protein
Gene_1859	hypothetical protein
Gene_1901	Eaa protein
Gene_1907	hypothetical protein
Gene_2082	hypothetical protein
Gene_2109	hypothetical protein
Gene_2123	hypothetical protein
Gene_2297	hypothetical protein
Gene_2315	integral membrane component of membrane efflux system
Gene_2326	hypothetical protein
Gene_2394	hypothetical protein
Gene_2407	hypothetical protein
Gene_2456	hypothetical protein
Gene_2614	hypothetical protein
Gene_2649	hypothetical protein
Gene_2802	hypothetical protein
Gene_2811	hypothetical protein
Gene_3019	Rop family plasmid primer RNA-binding protein
Gene_3031	hypothetical protein
Gene_3053	hypothetical protein
Gene_3089	hypothetical protein
Gene_3190	hypothetical protein
Gene_3194	hypothetical protein
Gene_3308	hypothetical protein
Gene_3398	hypothetical protein
Gene_3409	hypothetical protein
Gene_3439	hypothetical protein
Gene_3488	hypothetical protein
Gene_3565	hypothetical protein
Gene_3762	Lysophospholipid transporter LplT
Gene_3787	hypothetical protein
Gene_3883	hypothetical protein
Gene_3932	hypothetical protein
Gene_3963	hypothetical protein
Gene_3964	hypothetical protein
Gene_3968	hypothetical protein
Gene_3994	hypothetical protein
Gene_4041	hypothetical protein
Gene_4042	hypothetical protein
Gene_4071	hypothetical protein
Gene_4193	hypothetical protein
Gene_4247	hypothetical protein
Gene_4455	hypothetical protein
Gene_4648	hypothetical protein
Gene_4651	hypothetical protein
Gene_4685	hypothetical protein

## Sheet: Table S4
Table S4. Genomic islands specific to strain S16
Island no.	Method	Gene start (bp)	Gene end (bp)	Strand	Product
Island_1	IslandPath-DIMOB	352361	352654	1	Uncharacterized protein STM4317
Island_1	IslandPath-DIMOB	352651	353142	1	FIG001353: Acetyltransferase
Island_1	IslandPath-DIMOB	353338	353817	1	ISSod13, transposase
Island_1	IslandPath-DIMOB	353885	354112	-1	hypothetical protein
Island_1	IslandPath-DIMOB	354451	354582	1	hypothetical protein
Island_1	IslandPath-DIMOB	354695	354985	1	major pilu subunit operon regulatory protein PapB
Island_1	IslandPath-DIMOB	355020	355559	1	hypothetical protein
Island_1	IslandPath-DIMOB	355569	358007	1	hypothetical protein
Island_1	IslandPath-DIMOB	358024	358821	1	Putative fimbrial chaperone protein
Island_1	IslandPath-DIMOB	358857	359348	1	hypothetical protein
Island_1	IslandPath-DIMOB	359571	360353	1	hypothetical protein
Island_1	IslandPath-DIMOB	360587	361384	1	K88 minor fimbrial subunit faeH precursor
Island_1	IslandPath-DIMOB	361412	362176	1	hypothetical protein
Island_1	IslandPath-DIMOB	362485	362583	1	hypothetical protein
Island_1	IslandPath-DIMOB	362598	363182	1	hypothetical protein
Island_1	IslandPath-DIMOB	363255	363467	1	Probable regulatory protein
Island_1	IslandPath-DIMOB	363744	363890	1	hypothetical protein
Island_1	IslandPath-DIMOB	363916	364764	1	SdiA-regulated putative outer membrane protein SrgB
Island_1	IslandPath-DIMOB	364896	365648	-1	putative membrane-associated phospholipid phosphatase, PAP2 superfamily
Island_1	IslandPath-DIMOB	365704	365883	1	hypothetical protein
Island_1	IslandPath-DIMOB	366549	367124	-1	Transcriptional regulator YjdC, AcrR family
Island_2	IslandPath-DIMOB	988380	989375	-1	Phage integrase
Island_2	IslandPath-DIMOB	989420	989770	-1	Phage excisionase
Island_2	IslandPath-DIMOB	989773	989910	-1	Formate dehydrogenase N alpha subunit (EC 1.2.1.2) @ selenocysteine-containing
Island_2	IslandPath-DIMOB	989982	990659	-1	Phage EaA protein
Island_2	IslandPath-DIMOB	990656	990898	-1	hypothetical protein
Island_2	IslandPath-DIMOB	991007	991279	-1	hypothetical protein
Island_2	IslandPath-DIMOB	991317	991493	-1	hypothetical protein
Island_2	IslandPath-DIMOB	991620	992063	-1	Phage ea22 protein
Island_2	IslandPath-DIMOB	992062	992217	1	hypothetical protein
Island_2	IslandPath-DIMOB	992229	992726	-1	Phage EaE protein
Island_2	IslandPath-DIMOB	992723	992893	-1	hypothetical protein
Island_2	IslandPath-DIMOB	992904	993197	-1	Phage anti-RecBCD 2
Island_2	IslandPath-DIMOB	993211	993717	-1	Single-stranded DNA-binding protein
Island_2	IslandPath-DIMOB	993718	994425	-1	Putative DNA-binding protein Erf
Island_2	IslandPath-DIMOB	994434	994604	-1	Phage protein
Island_2	IslandPath-DIMOB	994680	994832	-1	Phage host-killing protein Kil
Island_2	IslandPath-DIMOB	994817	994942	-1	Phage regulatory protein cIII
Island_2	IslandPath-DIMOB	995134	995604	-1	Phage protein
Island_2	IslandPath-DIMOB	995667	995891	-1	hypothetical protein
Island_2	IslandPath-DIMOB	996025	996558	-1	putative homing endonuclease RB16 3
Island_2	IslandPath-DIMOB	996824	997576	-1	putative phage repressor
Island_2	IslandPath-DIMOB	997611	997841	1	putative regulatory protein Cro of prophage CP- 933R
Island_2	IslandPath-DIMOB	997980	998279	1	Phage activator protein cII
Island_2	IslandPath-DIMOB	998300	998461	1	Phage protein
Island_2	IslandPath-DIMOB	998448	999296	1	Phage DNA replication protein O
Island_2	IslandPath-DIMOB	999407	1001287	1	Phage DNA primase/helicase
Island_2	IslandPath-DIMOB	1001288	1001566	1	Phage protein
Island_2	IslandPath-DIMOB	1001637	1001900	1	Phage protein
Island_2	IslandPath-DIMOB	1001903	1002199	1	Phage protein
Island_2	IslandPath-DIMOB	1002156	1002602	1	Phage recombination protein NinB
Island_2	IslandPath-DIMOB	1002599	1003126	1	Phage DNA N-6-adenine methyltransferase
Island_2	IslandPath-DIMOB	1003343	1003465	1	Phage Nin protein
Island_2	IslandPath-DIMOB	1003458	1003694	1	hypothetical protein
Island_2	IslandPath-DIMOB	1003675	1004145	1	hypothetical protein
Island_2	IslandPath-DIMOB	1004133	1004315	1	Phage protein
Island_2	IslandPath-DIMOB	1004312	1005085	1	Phage antitermination protein Q
Island_2	IslandPath-DIMOB	1005516	1005719	1	Phage holin
Island_2	IslandPath-DIMOB	1005691	1006194	1	Phage lysozyme R (EC 3.2.1.17)
Island_2	IslandPath-DIMOB	1006191	1006658	1	Phage endopeptidase Rz
Island_2	IslandPath-DIMOB	1006871	1007392	1	hypothetical protein
Island_2	IslandPath-DIMOB	1007849	1008280	1	hypothetical protein
Island_2	IslandPath-DIMOB	1008264	1009583	1	hypothetical protein
Island_2	IslandPath-DIMOB	1009716	1011068	1	hypothetical protein
Island_2	IslandPath-DIMOB	1011022	1011981	1	hypothetical protein
Island_2	IslandPath-DIMOB	1011997	1013259	1	hypothetical protein
Island_2	IslandPath-DIMOB	1013272	1013721	1	hypothetical protein
Island_2	IslandPath-DIMOB	1013739	1014815	1	hypothetical protein
Island_2	IslandPath-DIMOB	1014825	1015004	1	Phage head completion protein
Island_2	IslandPath-DIMOB	1015332	1015463	-1	hypothetical protein
Island_2	IslandPath-DIMOB	1015457	1015636	1	hypothetical protein
Island_2	IslandPath-DIMOB	1015629	1015991	1	hypothetical protein
Island_2	IslandPath-DIMOB	1016079	1016516	1	hypothetical protein
Island_2	IslandPath-DIMOB	1016513	1016899	1	hypothetical protein
Island_2	IslandPath-DIMOB	1016917	1017657	1	hypothetical protein
Island_2	IslandPath-DIMOB	1017702	1018355	1	hypothetical protein
Island_2	IslandPath-DIMOB	1018577	1019305	1	hypothetical protein
Island_2	IslandPath-DIMOB	1019327	1019551	-1	hypothetical protein
Island_2	IslandPath-DIMOB	1019739	1019876	1	hypothetical protein
Island_2	IslandPath-DIMOB	1019897	1020223	-1	hypothetical protein
Island_2	IslandPath-DIMOB	1020334	1020507	1	hypothetical protein
Island_2	IslandPath-DIMOB	1020497	1021219	1	hypothetical protein
Island_2	IslandPath-DIMOB	1021299	1022087	1	hypothetical protein
Island_2	IslandPath-DIMOB	1022087	1022359	1	hypothetical protein
Island_2	IslandPath-DIMOB	1022861	1023238	1	hypothetical protein
Island_2	IslandPath-DIMOB	1023357	1023674	1	hypothetical protein
Island_2	IslandPath-DIMOB	1023796	1024650	-1	hypothetical protein
Island_2	IslandPath-DIMOB	1024960	1025373	1	hypothetical protein
Island_2	IslandPath-DIMOB	1025388	1025684	1	hypothetical protein
Island_2	IslandPath-DIMOB	1025749	1028919	1	Phage tail length tape-measure protein T
Island_2	IslandPath-DIMOB	1028944	1029183	-1	hypothetical protein
Island_2	IslandPath-DIMOB	1029269	1029616	1	Phage minor tail protein
Island_2	IslandPath-DIMOB	1029652	1030356	1	Phage tail tip, assembly protein L
Island_2	IslandPath-DIMOB	1030356	1031075	1	Phage tail assembly protein
Island_2	IslandPath-DIMOB	1031045	1031209	-1	hypothetical protein
Island_2	IslandPath-DIMOB	1031555	1034734	1	Phage tail tip, host specificity protein J
Island_2	IslandPath-DIMOB	1034743	1035702	1	hypothetical protein
Island_2	IslandPath-DIMOB	1035713	1036849	1	hypothetical protein
Island_2	IslandPath-DIMOB	1037455	1038645	1	Phage integrase, Phage P4-associated
Island_2	IslandPath-DIMOB	1038642	1039466	1	hypothetical protein
Island_2	IslandPath-DIMOB	1039592	1039891	1	hypothetical protein
Island_2	IslandPath-DIMOB	1039919	1040053	-1	hypothetical protein
Island_2	IslandPath-DIMOB	1040223	1040399	1	hypothetical protein
Island_2	IslandPath-DIMOB	1040392	1040751	1	hypothetical protein
Island_2	IslandPath-DIMOB	1040783	1041067	1	hypothetical protein
Island_2	IslandPath-DIMOB	1041064	1041447	1	hypothetical protein
Island_2	IslandPath-DIMOB	1041444	1044116	1	DNA primase, phage associated
Island_2	IslandPath-DIMOB	1044177	1044395	-1	hypothetical protein
Island_2	IslandPath-DIMOB	1044516	1045277	1	putative head size determination protein
Island_2	IslandPath-DIMOB	1045328	1045549	1	FIG107037: Phage late gene regulator
Island_2	IslandPath-DIMOB	1045889	1046872	1	AAA-family ATPase, Atu6082 type
Island_2	IslandPath-DIMOB	1046891	1049335	1	Subtilisin-like serine protease
Island_2	IslandPath-DIMOB	1049723	1049917	1	Putative outer membrane protein
Island_2	IslandPath-DIMOB	1049965	1050723	-1	Chaperone protein fimC precursor
Island_2	IslandPath-DIMOB	1050689	1052014	-1	Putative exported protein precursor
Island_2	IslandPath-DIMOB	1052019	1054580	-1	FIG031703: Fimbriae usher protein StbC
Island_2	IslandPath-DIMOB	1054564	1055325	-1	Fimbrial chaperone protein
Island_2	IslandPath-DIMOB	1055387	1055923	-1	Fimbrial protein precursor
Island_2	IslandPath-DIMOB	1056587	1057321	1	Possible transmembrane regulator
Island_2	IslandPath-DIMOB	1057294	1057794	1	Putative inner membrane protein
Island_2	IslandPath-DIMOB	1058107	1059681	1	c-di-GMP phosphodiesterase (EC 3.1.4.52) => PdeT
Island_3	IslandPath-DIMOB	1258563	1258784	-1	hypothetical protein
Island_3	IslandPath-DIMOB	1259036	1259632	-1	Fimbriae W protein
Island_3	IslandPath-DIMOB	1259588	1259824	1	hypothetical protein
Island_3	IslandPath-DIMOB	1259979	1261142	-1	Phage integrase
Island_3	IslandPath-DIMOB	1261372	1261509	-1	Formate dehydrogenase N alpha subunit (EC 1.2.1.2) @ selenocysteine-containing
Island_3	IslandPath-DIMOB	1261581	1262258	-1	Phage EaA protein
Island_3	IslandPath-DIMOB	1262255	1262497	-1	hypothetical protein
Island_3	IslandPath-DIMOB	1262606	1262878	-1	hypothetical protein
Island_3	IslandPath-DIMOB	1262916	1263092	-1	hypothetical protein
Island_3	IslandPath-DIMOB	1263219	1263662	-1	Phage ea22 protein
Island_3	IslandPath-DIMOB	1263661	1263816	1	hypothetical protein
Island_3	IslandPath-DIMOB	1263828	1264325	-1	Phage EaE protein
Island_3	IslandPath-DIMOB	1264322	1264492	-1	hypothetical protein
Island_3	IslandPath-DIMOB	1264503	1264796	-1	Phage anti-RecBCD 2
Island_3	IslandPath-DIMOB	1264810	1265316	-1	Single-stranded DNA-binding protein
Island_3	IslandPath-DIMOB	1265317	1266024	-1	Putative DNA-binding protein Erf
Island_3	IslandPath-DIMOB	1266033	1266203	-1	Phage protein
Island_3	IslandPath-DIMOB	1266279	1266431	-1	Phage host-killing protein Kil
Island_3	IslandPath-DIMOB	1266416	1266541	-1	Phage regulatory protein cIII
Island_3	IslandPath-DIMOB	1266733	1267203	-1	Phage protein
Island_3	IslandPath-DIMOB	1267266	1267490	-1	hypothetical protein
Island_3	IslandPath-DIMOB	1267494	1267856	-1	Phage antitermination protein N
Island_3	IslandPath-DIMOB	1268114	1268227	1	hypothetical protein
Island_3	IslandPath-DIMOB	1268224	1268433	1	hypothetical protein
Island_3	IslandPath-DIMOB	1268575	1269333	-1	hypothetical protein
Island_3	IslandPath-DIMOB	1269330	1269866	-1	hypothetical protein
Island_3	IslandPath-DIMOB	1269961	1270614	-1	Phage repressor protein cI
Island_3	IslandPath-DIMOB	1270724	1270933	1	Phage transcriptional regulator cro
Island_3	IslandPath-DIMOB	1271064	1271354	1	Phage activator protein cII
Island_3	IslandPath-DIMOB	1271377	1271520	1	hypothetical protein
Island_3	IslandPath-DIMOB	1271517	1272257	1	Phage DNA replication protein O
Island_3	IslandPath-DIMOB	1272261	1272368	1	Phage protein
Island_3	IslandPath-DIMOB	1272365	1274245	1	Phage DNA primase/helicase
Island_3	IslandPath-DIMOB	1274246	1274524	1	Phage protein
Island_3	IslandPath-DIMOB	1274595	1274858	1	Phage protein
Island_3	IslandPath-DIMOB	1274861	1275157	1	Phage protein
Island_3	IslandPath-DIMOB	1275114	1275560	1	Phage recombination protein NinB
Island_3	IslandPath-DIMOB	1275557	1276084	1	Phage DNA N-6-adenine methyltransferase
Island_3	IslandPath-DIMOB	1276301	1276423	1	Phage Nin protein
Island_3	IslandPath-DIMOB	1276416	1276652	1	hypothetical protein
Island_3	IslandPath-DIMOB	1276633	1277103	1	hypothetical protein
Island_3	IslandPath-DIMOB	1277091	1277273	1	Phage protein
Island_3	IslandPath-DIMOB	1277270	1278034	1	Phage antitermination protein Q
Island_3	IslandPath-DIMOB	1278465	1278791	1	Phage holin
Island_3	IslandPath-DIMOB	1278775	1279251	1	Phage lysozyme R (EC 3.2.1.17)
Island_3	IslandPath-DIMOB	1279248	1279685	1	Phage endopeptidase Rz
Island_3	IslandPath-DIMOB	1279887	1280408	1	FIG00641140: hypothetical protein
Island_3	IslandPath-DIMOB	1280865	1281296	1	hypothetical protein
Island_3	IslandPath-DIMOB	1281280	1282599	1	hypothetical protein
Island_3	IslandPath-DIMOB	1282732	1284084	1	hypothetical protein
Island_3	IslandPath-DIMOB	1284038	1284997	1	hypothetical protein
Island_3	IslandPath-DIMOB	1285013	1286275	1	hypothetical protein
Island_3	IslandPath-DIMOB	1286288	1286737	1	hypothetical protein
Island_3	IslandPath-DIMOB	1286755	1287831	1	hypothetical protein
Island_3	IslandPath-DIMOB	1287841	1288020	1	Phage head completion protein
Island_3	IslandPath-DIMOB	1288348	1288479	-1	hypothetical protein
Island_3	IslandPath-DIMOB	1288473	1288652	1	hypothetical protein
Island_3	IslandPath-DIMOB	1288645	1289007	1	hypothetical protein
Island_3	IslandPath-DIMOB	1289095	1289532	1	hypothetical protein
Island_3	IslandPath-DIMOB	1289529	1289915	1	hypothetical protein
Island_3	IslandPath-DIMOB	1289933	1290673	1	hypothetical protein
Island_3	IslandPath-DIMOB	1290718	1291371	1	hypothetical protein
Island_3	IslandPath-DIMOB	1291593	1292321	1	hypothetical protein
Island_3	IslandPath-DIMOB	1292343	1292567	-1	hypothetical protein
Island_3	IslandPath-DIMOB	1292755	1292892	1	hypothetical protein
Island_3	IslandPath-DIMOB	1292913	1293239	-1	hypothetical protein
Island_3	IslandPath-DIMOB	1293350	1293523	1	hypothetical protein
Island_3	IslandPath-DIMOB	1293513	1294235	1	hypothetical protein
Island_3	IslandPath-DIMOB	1294315	1295103	1	hypothetical protein
Island_3	IslandPath-DIMOB	1295103	1295375	1	hypothetical protein
Island_3	IslandPath-DIMOB	1295877	1296254	1	hypothetical protein
Island_3	IslandPath-DIMOB	1296373	1296690	1	hypothetical protein
Island_3	IslandPath-DIMOB	1297218	1299458	1	Phage tail length tape-measure protein T
Island_3	IslandPath-DIMOB	1299483	1299722	-1	hypothetical protein
Island_3	IslandPath-DIMOB	1299808	1300155	1	Phage minor tail protein
Island_3	IslandPath-DIMOB	1300166	1300372	1	hypothetical protein
Island_3	IslandPath-DIMOB	1300722	1301426	1	Phage tail tip, assembly protein L
Island_3	IslandPath-DIMOB	1301477	1301605	-1	hypothetical protein
Island_3	IslandPath-DIMOB	1301771	1302004	-1	hypothetical protein
Island_3	IslandPath-DIMOB	1302088	1302621	1	Phage tail assembly protein
Island_3	IslandPath-DIMOB	1302631	1305801	1	Phage tail tip, host specificity protein J
Island_3	IslandPath-DIMOB	1305810	1306769	1	hypothetical protein
Island_3	IslandPath-DIMOB	1306780	1307916	1	hypothetical protein
Island_3	IslandPath-DIMOB	1308540	1308806	1	Transposase, IS3/IS911 family
Island_3	IslandPath-DIMOB	1308887	1309138	1	hypothetical protein
Island_3	IslandPath-DIMOB	1309171	1309638	1	Mobile element protein
Island_3	IslandPath-DIMOB	1309808	1311265	-1	O-antigen conversion: translocase
Island_4	IslandPath-DIMOB	3608965	3609078	-1	hypothetical protein
Island_4	IslandPath-DIMOB	3609224	3609667	1	Invasion protein invH precursor
Island_4	IslandPath-DIMOB	3610099	3610548	1	hypothetical protein
Island_4	IslandPath-DIMOB	3610548	3610880	1	hypothetical protein
Island_4	IslandPath-DIMOB	3611095	3611319	-1	Transposase
Island_4	IslandPath-DIMOB	3611747	3612403	1	Serine/threonine specific protein phosphatase 2 (EC 3.1.3.16)
Island_4	IslandPath-DIMOB	3612575	3612760	-1	hypothetical protein
Island_4	IslandPath-DIMOB	3612934	3613047	-1	hypothetical protein
Island_5	IslandPath-DIMOB	4582990	4584372	-1	Proposed xyloside/Na+ symporter YicJ
Island_5	IslandPath-DIMOB	4585019	4585159	1	FIG01047552: hypothetical protein
Island_5	IslandPath-DIMOB	4585508	4585639	1	Transposase
Island_5	IslandPath-DIMOB	4586375	4586992	1	RmbA
Island_5	IslandPath-DIMOB	4587067	4589934	1	autotransporter
Island_5	IslandPath-DIMOB	4590029	4590511	-1	hypothetical protein
Island_5	IslandPath-DIMOB	4590504	4591361	-1	Putative transcriptional regulator MarT
Island_5	IslandPath-DIMOB	4591966	4592091	1	hypothetical protein

## Sheet: Table S5
Table S5. List of unique genes present on the genomic islands
Gene ID	Method	Gene start (bp)	Gene end (bp)	Strand	Product
Gene_318	IslandPath-DIMOB	362485	362583	1	hypothetical protein
Gene_888	IslandPath-DIMOB	948868	949005	-1	hypothetical protein
Gene_955	IslandPath-DIMOB	996824	997576	-1	putative phage repressor
Gene_956	IslandPath-DIMOB	997611	997841	1	putative regulatory protein Cro of prophage CP-933R
Gene_957	IslandPath-DIMOB	997980	998279	1	Phage activator protein cII
Gene_1254	IslandPath-DIMOB	1267494	1267856	-1	Phage antitermination protein N
Gene_1255	IslandPath-DIMOB	1268114	1268227	1	hypothetical protein
Gene_1257	IslandPath-DIMOB	1268575	1269333	-1	hypothetical protein
Gene_1258	IslandPath-DIMOB	1269330	1269866	-1	hypothetical protein
Gene_1260	IslandPath-DIMOB	1270724	1270933	1	Phage transcriptional regulator cro
Gene_1261	IslandPath-DIMOB	1271064	1271354	1	Phage activator protein cII
Gene_1262	IslandPath-DIMOB	1271377	1271520	1	hypothetical protein
Gene_1264	IslandPath-DIMOB	1272261	1272368	1	Phage protein
Gene_1310	IslandPath-DIMOB	1301477	1301605	-1	hypothetical protein
Gene_1311	IslandPath-DIMOB	1301771	1302004	-1	hypothetical protein
Gene_1317	IslandPath-DIMOB	1308887	1309138	1	hypothetical protein
Gene_1597	IslandPath-DIMOB	1597000	1597191	1	hypothetical protein
Gene_1901	IslandPath-DIMOB	1904826	1905533	-1	Phage EaA protein
Gene_1907	IslandPath-DIMOB	1908747	1908896	-1	hypothetical protein
Gene_2649	IslandPath-DIMOB	2605826	2605945	1	hypothetical protein
Gene_2802	IslandPath-DIMOB	2737875	2737976	1	hypothetical protein
Gene_3439	IslandPath-DIMOB	3420391	3420534	1	hypothetical protein
Gene_3488	IslandPath-DIMOB	3457947	3458039	-1	hypothetical protein
Gene_3883	IslandPath-DIMOB	3843861	3844136	-1	hypothetical protein
Gene_3932	IslandPath-DIMOB	3892394	3892762	1	hypothetical protein
Gene_3963	IslandPath-DIMOB	3916921	3917034	-1	hypothetical protein
Gene_3964	IslandPath-DIMOB	3917119	3917235	1	hypothetical protein
Gene_3968	IslandPath-DIMOB	3920694	3920798	-1	hypothetical protein

## Sheet: Table S6
Table S6. Putative virulence genes in 46 S. Schwarzengrund genomes predicted by VFDB
VFclass	Virulence factors	Related genes	S16	CVM19633	CFSAN003382	NCTR75	NCTR487	NCTR30	MDH-11	MDH-17	MDH-21	MDH-23	MDH-26	MDH-27	MDH-14	MDH-18	MDH-6	MDH-7	MDH-8	MDH-4	MDH-5	MDH-10	MDH-16	MDH-20	MDH-25	MDH-19	MDH-22	MDH-15	MDH-24	SEWSLH-29	SEWSLH-30	SEWSLH-27	SEWSLH-28	SEWSLH-26	SEWSLH-25	SEWSLH-19	SEWSLH-20	SEWSLH-18	SEWSLH-16	SEWSLH-13	SEWSLH-14	SEWSLH-12	12888	9355	A00527	WAPHL-SAL-A00375	CVM 30168	CFSAN008848
Capsule	Vi antigen	tviA	-	-	-	-	-	-	-	-	-	-	-	-	-	-	-	-	-	-	-	-	-	-	-	-	-	-	-	-	-	-	-	-	-	-	-	-	-	-	-	-	-	-	-	-	-	-
		tviB	-	-	-	-	-	-	-	-	-	-	-	-	-	-	-	-	-	-	-	-	-	-	-	-	-	-	-	-	-	-	-	-	-	-	-	-	-	-	-	-	-	-	-	-	-	-
		tviC	-	-	-	-	-	-	-	-	-	-	-	-	-	-	-	-	-	-	-	-	-	-	-	-	-	-	-	-	-	-	-	-	-	-	-	-	-	-	-	-	-	-	-	-	-	-
		tviD	-	-	-	-	-	-	-	-	-	-	-	-	-	-	-	-	-	-	-	-	-	-	-	-	-	-	-	-	-	-	-	-	-	-	-	-	-	-	-	-	-	-	-	-	-	-
		tviE	-	-	-	-	-	-	-	-	-	-	-	-	-	-	-	-	-	-	-	-	-	-	-	-	-	-	-	-	-	-	-	-	-	-	-	-	-	-	-	-	-	-	-	-	-	-
		vexA	-	-	-	-	-	-	-	-	-	-	-	-	-	-	-	-	-	-	-	-	-	-	-	-	-	-	-	-	-	-	-	-	-	-	-	-	-	-	-	-	-	-	-	-	-	-
		vexB	-	-	-	-	-	-	-	-	-	-	-	-	-	-	-	-	-	-	-	-	-	-	-	-	-	-	-	-	-	-	-	-	-	-	-	-	-	-	-	-	-	-	-	-	-	-
		vexC	-	-	-	-	-	-	-	-	-	-	-	-	-	-	-	-	-	-	-	-	-	-	-	-	-	-	-	-	-	-	-	-	-	-	-	-	-	-	-	-	-	-	-	-	-	-
		vexD	-	-	-	-	-	-	-	-	-	-	-	-	-	-	-	-	-	-	-	-	-	-	-	-	-	-	-	-	-	-	-	-	-	-	-	-	-	-	-	-	-	-	-	-	-	-
		vexE	-	-	-	-	-	-	-	-	-	-	-	-	-	-	-	-	-	-	-	-	-	-	-	-	-	-	-	-	-	-	-	-	-	-	-	-	-	-	-	-	-	-	-	-	-	-
Fimbrial adherence determinants	Agf/Csg	csgA	Gene_1792	SeSA_A1210	KKE87727.1	PAO99138.1	PAP32515.1	PDW09090.1	RJO90171.1	RJO92141.1	RJO84629.1	RJO73204.1	RJQ02202.1	RJR65733.1	RJQ03411.1	RJR19105.1	RJR46629.1	RJR05141.1	RJQ96013.1	RJQ71355.1	RJQ16528.1	RJR56295.1	RJR56070.1	RJP96558.1	RJR00510.1	RJR62032.1	RJS35028.1	RJS33676.1	RJS38261.1	KAB1389177.1	KAB1400624.1	KAB1395286.1	KAB1384545.1	KAB1408667.1	KAB1418406.1	KAB1420809.1	KAB1406533.1	KAB1419410.1	KAB1430254.1	KAB1456742.1	KAB1458677.1	KAB1462055.1	GEO46_13590	GEO45_13580	GZ069_13675	GZ070_13380	HFT09_13490	JYN21_14145
		csgB	Gene_1791	SeSA_A1209	KKE87726.1	PAO99139.1	PAP32514.1	PDW09089.1	RJO90172.1	RJO92142.1	RJO84630.1	RJO73205.1	RJQ02203.1	RJR65732.1	RJQ03412.1	RJR19106.1	RJR46628.1	RJR05140.1	RJQ96012.1	RJQ71354.1	RJQ16527.1	RJR56296.1	RJR56071.1	RJP96559.1	RJR00509.1	RJR62031.1	RJS35029.1	RJS33675.1	RJS38260.1	KAB1389178.1	KAB1400623.1	KAB1395287.1	KAB1384546.1	KAB1408666.1	KAB1418407.1	KAB1420808.1	KAB1406534.1	KAB1419409.1	KAB1430255.1	KAB1456741.1	KAB1458676.1	KAB1462056.1	GEO46_13595	GEO45_13585	GZ069_13680	GZ070_13385	HFT09_13495	JYN21_14150
		csgC	Gene_1793	SeSA_A1211	KKE87728.1	PAO99137.1	PAP32516.1	PDW09091.1	RJO90170.1	RJO92140.1	RJO84628.1	RJO73203.1	RJQ02201.1	RJR65734.1	RJQ03410.1	RJR19104.1	RJR46630.1	RJR05142.1	RJQ96014.1	RJQ71356.1	RJQ16529.1	RJR56294.1	RJR56069.1	RJP96557.1	RJR00511.1	RJR62033.1	RJS35027.1	RJS33677.1	RJS38262.1	KAB1389176.1	KAB1400625.1	KAB1395285.1	KAB1384544.1	KAB1408668.1	KAB1418405.1	KAB1420810.1	KAB1406532.1	KAB1419411.1	KAB1430253.1	KAB1456743.1	KAB1458678.1	KAB1462054.1	GEO46_13585	GEO45_13575	GZ069_13670	GZ070_13375	HFT09_13485	JYN21_14140
		csgD	Gene_1790	SeSA_A1208	KKE85989.1	PAO99140.1	PAP32513.1	PDW09088.1	RJO90173.1	RJO92143.1	RJO79570.1	-	RJQ09196.1	RJR62752.1	RJQ03413.1	RJR16170.1	RJR46627.1	RJR05034.1	RJQ90471.1	RJQ71353.1	RJQ16526.1	RJR49476.1	RJR56072.1	-	RJR06908.1	RJR62226.1	RJS35030.1	RJS33674.1	RJS43226.1	-	KAB1387913.1	KAB1399355.1	KAB1384547.1	KAB1403073.1	KAB1414994.1	KAB1425075.1	KAB1401285.1	KAB1414229.1	KAB1430256.1	KAB1449160.1	KAB1458675.1	KAB1461703.1	GEO46_13600	GEO45_13590	GZ069_13685	GZ070_13390	HFT09_13500	JYN21_14155
		csgE	Gene_1789	SeSA_A1207	KKE85988.1	PAO99141.1	PAP32512.1	PDW09087.1	RJO90174.1	RJO92144.1	RJO79571.1	RJO66462.1	RJQ09195.1	RJR62751.1	RJQ03414.1	RJR16171.1	RJR46626.1	RJR05033.1	RJQ90470.1	RJQ71352.1	RJQ16525.1	RJR49477.1	RJR56073.1	RJP94922.1	RJR06907.1	RJR62225.1	RJS35031.1	RJS33673.1	RJS43225.1	KAB1387916.1	KAB1387912.1	KAB1399354.1	KAB1384548.1	KAB1403072.1	KAB1414993.1	KAB1425076.1	KAB1401284.1	KAB1414228.1	KAB1430257.1	KAB1449161.1	KAB1458674.1	KAB1461702.1	GEO46_13605	GEO45_13595	GZ069_13690	GZ070_13395	HFT09_13505	JYN21_14160
		csgF	Gene_1788	SeSA_A1206	KKE85987.1	PAO99142.1	PAP32511.1	PDW09086.1	RJO90175.1	RJO92145.1	RJO79572.1	RJO66461.1	RJQ09194.1	RJR62750.1	RJQ03415.1	RJR16172.1	RJR46625.1	RJR05032.1	RJQ90469.1	RJQ71351.1	RJQ16524.1	RJR49478.1	RJR56074.1	RJP94921.1	RJR06906.1	RJR62224.1	RJS35032.1	RJS33672.1	RJS43224.1	KAB1387917.1	KAB1387911.1	KAB1399353.1	KAB1384549.1	KAB1403071.1	KAB1414992.1	KAB1425077.1	KAB1401283.1	KAB1414227.1	KAB1430258.1	KAB1449162.1	KAB1458673.1	KAB1461701.1	GEO46_13610	GEO45_13600	GZ069_13695	GZ070_13400	HFT09_13510	JYN21_14165
		csgG	Gene_1787	SeSA_A1205	KKE85986.1	PAO99143.1	PAP32510.1	PDW09085.1	RJO90176.1	RJO92146.1	RJO79573.1	RJO66460.1	RJQ09193.1	RJR62749.1	RJQ03416.1	RJR16173.1	RJR46624.1	RJR05031.1	RJQ90468.1	RJQ71350.1	RJQ16523.1	RJR49479.1	RJR56075.1	RJP94920.1	RJR06905.1	RJR62223.1	RJS35033.1	RJS33671.1	RJS43223.1	KAB1387918.1	KAB1387910.1	KAB1399352.1	KAB1384550.1	KAB1403070.1	KAB1414991.1	KAB1425078.1	KAB1401282.1	KAB1414226.1	KAB1430259.1	KAB1449163.1	KAB1458672.1	KAB1461700.1	GEO46_13615	GEO45_13605	GZ069_13700	GZ070_13405	HFT09_13515	JYN21_14170
	Bcf	bcfA	Gene_601	SeSA_A0023	KKE90113.1	PAO97421.1	PAP30163.1	PDW07750.1	RJO84860.1	RJO81548.1	RJO81254.1	RJO67702.1	RJQ04936.1	RJR63916.1	RJP97729.1	RJR17968.1	RJR47717.1	RJQ96693.1	RJQ90406.1	RJQ67787.1	RJQ17731.1	RJR59318.1	RJR57403.1	RJP94901.1	RJR00490.1	RJR59351.1	RJS34717.1	RJS30678.1	RJS38857.1	KAB1394441.1	KAB1394898.1	KAB1390321.1	KAB1383335.1	KAB1400904.1	KAB1414217.1	KAB1429342.1	KAB1403591.1	KAB1418887.1	KAB1430814.1	KAB1446819.1	KAB1456219.1	KAB1462758.1	GEO46_18980	GEO45_18985	GZ069_19105	GZ070_18810	HFT09_18750	JYN21_20320
		bcfB	Gene_602	SeSA_A0024	KKE90114.1	PAO97422.1	PAP30162.1	PDW07751.1	RJO84859.1	RJO81547.1	RJO81255.1	RJO67701.1	RJQ04937.1	RJR63917.1	RJP97728.1	RJR17969.1	RJR47718.1	RJQ96692.1	RJQ90407.1	RJQ67788.1	RJQ17732.1	RJR59317.1	RJR57404.1	RJP94900.1	RJR00489.1	RJR59352.1	RJS34718.1	RJS30679.1	RJS38856.1	KAB1394442.1	-	KAB1390320.1	KAB1383334.1	KAB1400903.1	KAB1414216.1	KAB1429343.1	KAB1403590.1	KAB1418886.1	KAB1430813.1	KAB1446820.1	KAB1456220.1	KAB1462757.1	GEO46_18975	GEO45_18980	GZ069_19100	GZ070_18805	HFT09_18745	JYN21_20315
		bcfC	Gene_603	SeSA_A0025	KKE90115.1	PAO97423.1	PAP30227.1	PDW07752.1	RJO84858.1	RJO81546.1	RJO81256.1	RJO67700.1	RJQ04946.1	RJR63918.1	RJP97727.1	RJR17970.1	RJR47719.1	RJQ96691.1	RJQ90408.1	RJQ67789.1	RJQ17733.1	RJR59316.1	RJR57405.1	RJP94899.1	RJR00488.1	RJR59353.1	RJS34719.1	RJS30680.1	RJS38855.1	KAB1385812.1; KAB1385821.1; KAB1394443.1	KAB1386977.1	KAB1390319.1	KAB1383333.1	KAB1400902.1	KAB1414215.1	KAB1429344.1	KAB1403589.1	KAB1418885.1	KAB1430812.1	KAB1446821.1	KAB1456221.1	KAB1462756.1	GEO46_18970	GEO45_18975	GZ069_19095	GZ070_18800	HFT09_18740	JYN21_20310
		bcfD	Gene_604	SeSA_A0026	KKE90116.1	PAO97424.1	PAP30161.1	PDW07753.1	RJO84857.1	RJO81545.1	RJO81257.1	RJO67699.1	RJQ04938.1	RJR63919.1	RJP97726.1	RJR17971.1	RJR47720.1	RJQ96690.1	RJQ90409.1	RJQ67790.1	RJQ17734.1	RJR59315.1	RJR57406.1	RJP94898.1	RJR00487.1	RJR59354.1	RJS34720.1	RJS30681.1	RJS38854.1	KAB1394444.1	KAB1386978.1	KAB1390318.1	KAB1383332.1	KAB1400901.1	KAB1414214.1	KAB1429345.1	KAB1403588.1	KAB1418884.1	KAB1430811.1	KAB1446822.1	KAB1456222.1	KAB1462755.1	GEO46_18965	GEO45_18970	GZ069_19090	GZ070_18795	HFT09_18735	JYN21_20305
		bcfE	Gene_605	SeSA_A0027	KKE90117.1	PAO97425.1	PAP30160.1	PDW07754.1	RJO84856.1	RJO81544.1	RJO81258.1	RJO67698.1	RJQ04939.1	RJR63920.1	RJP97725.1	RJR17972.1	RJR47721.1	RJQ96689.1	RJQ90410.1	RJQ67791.1	RJQ17735.1	RJR59314.1	RJR57407.1	RJP94897.1	RJR00486.1	RJR59355.1	RJS34721.1	RJS30682.1	RJS38853.1	KAB1394445.1	KAB1386979.1	KAB1390317.1	KAB1383331.1	KAB1400900.1	KAB1414213.1	KAB1429346.1	KAB1403587.1	KAB1418883.1	KAB1430810.1	KAB1446823.1	KAB1456223.1	KAB1462754.1	GEO46_18960	GEO45_18965	GZ069_19085	GZ070_18790	HFT09_18730	JYN21_20300
		bcfF	Gene_606	SeSA_A0028	KKE90118.1	PAO97426.1	PAP30159.1	PDW07755.1	RJO84855.1	RJO81543.1	RJO81259.1	RJO67697.1	RJQ04940.1	RJR63921.1	RJP97724.1	RJR17973.1	RJR47722.1	RJQ96688.1	RJQ90411.1	RJQ67792.1	RJQ17736.1	RJR59313.1	RJR57408.1	RJP94896.1	RJR00485.1	RJR59356.1	RJS34722.1	RJS30683.1	RJS38852.1	KAB1394446.1	KAB1386980.1	KAB1390316.1	KAB1383330.1	KAB1400899.1	KAB1414212.1	KAB1429347.1	KAB1403586.1	KAB1418882.1	KAB1430809.1	KAB1446824.1	KAB1456224.1	KAB1462753.1	GEO46_18955	GEO45_18960	GZ069_19080	GZ070_18785	HFT09_18725	JYN21_20295
		bcfG	Gene_607	SeSA_A0029	KKE90119.1	PAO97427.1	PAP30158.1	PDW07756.1	RJO84854.1	RJO81542.1	RJO81260.1	RJO67696.1	RJQ04941.1	RJR63922.1	RJP97723.1	RJR17974.1	RJR47723.1	RJQ96687.1	RJQ90412.1	RJQ67793.1	RJQ17737.1	RJR59312.1	RJR57409.1	RJP94895.1	RJR00484.1	RJR59357.1	RJS34723.1	RJS30684.1	RJS38851.1	KAB1394447.1	KAB1386981.1	KAB1390315.1	KAB1383329.1	KAB1400898.1	KAB1414211.1	KAB1429348.1	KAB1403585.1	KAB1418881.1	KAB1430808.1	KAB1446825.1	KAB1456225.1	KAB1462752.1	GEO46_18950	GEO45_18955	GZ069_19075	GZ070_18780	HFT09_18720	JYN21_20290
	Fim	fimA	Gene_1225	SeSA_A0588	KKE88127.1	PAO95769.1	PAP29843.1	PDW05557.1	RJO81890.1	RJO85212.1	RJO85139.1	RJO67731.1	RJQ08702.1	RJR69675.1	RJP96384.1	RJR20885.1	RJR43707.1	RJQ99551.1	RJQ92491.1	RJQ67202.1	RJQ18289.1	RJR50930.1	RJR59045.1	RJQ06254.1	RJR02515.1	RJR65723.1	RJS34798.1	RJS30332.1	RJS39512.1	KAB1395840.1	KAB1389118.1	KAB1393101.1	KAB1386003.1	KAB1401222.1	KAB1418260.1	KAB1425902.1	KAB1402977.1	KAB1418434.1	KAB1426563.1	KAB1446115.1	KAB1452362.1	KAB1463989.1	GEO46_16355	GEO45_16360	GZ069_16540	GZ070_16245	HFT09_16165	JYN21_17345
		fimC	Gene_1227	SeSA_A0590	KKE88164.1	PAO95819.1	PAP30118.1	PDW05772.1	RJO81926.1	RJO85219.1	RJO85170.1	RJO67767.1	RJQ08709.1	RJR69682.1	RJP96420.1	RJR20911.1	RJR43745.1	RJQ99558.1	RJQ92489.1	RJQ67267.1	RJQ18354.1	RJR50983.1	RJR59047.1	RJQ06290.1	RJR02542.1	RJR65730.1	RJS34834.1	RJS30357.1	RJS39548.1	KAB1395838.1	KAB1389120.1	KAB1393099.1	KAB1386001.1	KAB1401224.1	KAB1418258.1	KAB1425904.1	KAB1402975.1	KAB1418432.1	KAB1426561.1	KAB1446117.1	KAB1452360.1	KAB1463991.1	GEO46_16345	GEO45_16350	GZ069_16530	GZ070_16235	HFT09_16155	JYN21_17335
		fimD	Gene_1228	SeSA_A0591	KKE88125.1	PAO95767.1	PAP29841.1	PDW05555.1	RJO81888.1	RJO85214.1	RJO85137.1	RJO67729.1	RJQ08704.1	RJR69677.1	RJP96382.1	RJR20887.1	RJR43705.1	RJQ99553.1	RJQ92488.1	RJQ67204.1	RJQ18291.1	RJR50932.1	RJR59048.1	RJQ06252.1	RJR02513.1	RJR65725.1	RJS34796.1	RJS30334.1	RJS39510.1	KAB1395837.1	KAB1389121.1	KAB1393098.1	KAB1386000.1	KAB1401225.1	KAB1418257.1	KAB1425905.1	KAB1402974.1	KAB1418431.1	KAB1426560.1	KAB1446118.1	KAB1452359.1	KAB1463992.1	GEO46_16340	GEO45_16345	GZ069_16525	GZ070_16230	HFT09_16150	JYN21_17330
		fimF	Gene_1230	SeSA_A0593	KKE88123.1	PAO95765.1	PAP29839.1	PDW05553.1	RJO81886.1	RJO85216.1	RJO85135.1	RJO67727.1	RJQ08706.1	RJR69679.1	RJP96380.1	RJR20889.1	RJR43703.1	RJQ99555.1	RJQ92486.1	RJQ67206.1	RJQ18293.1	RJR50934.1	RJR59050.1	RJQ06250.1	RJR02511.1	RJR65727.1	RJS34794.1	RJS30336.1	RJS39508.1	KAB1395835.1	KAB1389123.1	KAB1393096.1	KAB1385998.1	KAB1401227.1	KAB1418255.1	KAB1425907.1	KAB1402972.1	KAB1418429.1	KAB1426558.1	KAB1446120.1	KAB1452357.1	KAB1463994.1	GEO46_16330	GEO45_16335	GZ069_16515	GZ070_16220	HFT09_16140	JYN21_17320
		fimH	Gene_1229	SeSA_A0592	KKE88124.1	PAO95766.1	PAP29840.1	PDW05554.1	RJO81887.1	RJO85215.1	RJO85136.1	RJO67728.1	RJQ08705.1	RJR69678.1	RJP96381.1	RJR20888.1	RJR43704.1	RJQ99554.1	RJQ92487.1	RJQ67205.1	RJQ18292.1	RJR50933.1	RJR59049.1	RJQ06251.1	RJR02512.1	RJR65726.1	RJS34795.1	RJS30335.1	RJS39509.1	KAB1395836.1	KAB1389122.1	KAB1393097.1	KAB1385999.1	KAB1401226.1	KAB1418256.1	KAB1425906.1	KAB1402973.1	KAB1418430.1	KAB1426559.1	KAB1446119.1	KAB1452358.1	KAB1463993.1	GEO46_16335	GEO45_16340	GZ069_16520	GZ070_16225	HFT09_16145	JYN21_17325
		fimI	Gene_1226	SeSA_A0589	KKE88126.1	PAO95768.1	PAP29842.1	PDW05556.1	RJO81889.1	RJO85213.1	RJO85138.1	RJO67730.1	RJQ08703.1	RJR69676.1	RJP96383.1	RJR20886.1	RJR43706.1	RJQ99552.1	RJQ92490.1	RJQ67203.1	RJQ18290.1	RJR50931.1	RJR59046.1	RJQ06253.1	RJR02514.1	RJR65724.1	RJS34797.1	RJS30333.1	RJS39511.1	KAB1395839.1	KAB1389119.1	KAB1393100.1	KAB1386002.1	KAB1401223.1	KAB1418259.1	KAB1425903.1	KAB1402976.1	KAB1418433.1	KAB1426562.1	KAB1446116.1	KAB1452361.1	KAB1463990.1	GEO46_16350	GEO45_16355	GZ069_16535	GZ070_16240	HFT09_16160	JYN21_17340
		fimW	Gene_1234	SeSA_A0598	KKE88119.1	PAO95761.1	PAP29835.1	PDW05549.1	RJO81882.1	RJO82266.1	RJO85131.1	RJO69727.1	RJQ08936.1	RJR64136.1	RJP96376.1	RJR20893.1	RJR43699.1	RJQ94226.1	RJQ99645.1	RJQ67210.1	RJQ18297.1	RJR50938.1	RJR59054.1	RJP95759.1	RJR10209.1	RJR58353.1	RJS31244.1	RJS30340.1	RJS40797.1	KAB1388358.1	KAB1385976.1	KAB1388518.1	KAB1385994.1	KAB1401231.1	KAB1418251.1	KAB1419123.1	KAB1402968.1	KAB1418425.1	KAB1426554.1	KAB1446124.1	KAB1452353.1	KAB1462110.1	GEO46_16310	GEO45_16315	GZ069_16495	GZ070_16200	HFT09_16120	JYN21_17300
		fimY	Gene_1232	SeSA_A0595	KKE88121.1	PAO95763.1	PAP29837.1	PDW05551.1	RJO81884.1	RJO82264.1	RJO85133.1	RJO69729.1	RJQ08938.1	RJR64138.1	RJP96378.1	RJR20891.1	RJR43701.1	RJQ94224.1	RJQ99643.1	RJQ67208.1	RJQ18295.1	RJR50936.1	RJR59052.1	RJP95761.1	RJR10211.1	RJR58351.1	RJS31242.1	RJS30338.1	RJS40799.1	KAB1388356.1	KAB1385974.1	KAB1388516.1	KAB1385996.1	KAB1401229.1	KAB1418253.1	KAB1419125.1	KAB1402970.1	KAB1418427.1	KAB1426556.1	KAB1446122.1	KAB1452355.1	KAB1462108.1	GEO46_16320	GEO45_16325	GZ069_16505	GZ070_16210	HFT09_16130	JYN21_17310
		fimZ	Gene_1231	SeSA_A0594	KKE88122.1	PAO95764.1	PAP29838.1	PDW05552.1	RJO81885.1	RJO85217.1	RJO85134.1	RJO67726.1	RJQ08707.1	RJR69680.1	RJP96379.1	RJR20890.1	RJR43702.1	RJQ99556.1	RJQ92485.1	RJQ67207.1	RJQ18294.1	RJR50935.1	RJR59051.1	RJQ06249.1	RJR02510.1	RJR65728.1	RJS34793.1	RJS30337.1	RJS39507.1	KAB1395834.1	KAB1389124.1	KAB1393095.1	KAB1385997.1	KAB1401228.1	KAB1418254.1	KAB1425908.1	KAB1402971.1	KAB1418428.1	KAB1426557.1	KAB1446121.1	KAB1452356.1	KAB1463995.1	GEO46_16325	GEO45_16330	GZ069_16510	GZ070_16215	HFT09_16135	JYN21_17315
	Lpf	lpfA	-	-	-	-	-	-	-	-	-	-	-	-	-	-	-	-	-	-	-	-	-	-	-	-	-	-	-	-	-	-	-	-	-	-	-	-	-	-	-	-	-	-	-	-	-	-
		lpfB	-	-	-	-	-	-	-	-	-	-	-	-	-	-	-	-	-	-	-	-	-	-	-	-	-	-	-	-	-	-	-	-	-	-	-	-	-	-	-	-	-	-	-	-	-	-
		lpfC	Gene_1851	SeSA_A1271	KKE87783.1	PAO99081.1	PAP32572.1	PDW09147.1	RJO90114.1	RJO92084.1	RJO84572.1	RJO73147.1	RJQ11520.1	RJR67042.1	RJQ03354.1	RJR19048.1	RJR46686.1	RJR05198.1	RJQ96070.1	RJQ71412.1	RJQ16585.1	RJR56238.1	RJR56013.1	RJP96501.1	RJR07240.1	RJR62089.1	RJS34971.1	RJS33733.1	RJS42187.1	KAB1394630.1	-	KAB1395232.1	KAB1384490.1	KAB1399934.1; KAB1408721.1	KAB1412221.1; KAB1418352.1	KAB1433565.1	KAB1406479.1	KAB1422604.1	-	KAB1456796.1	KAB1458731.1	KAB1462584.1	GEO46_13305	GEO45_13295	GZ069_13390	GZ070_13095	HFT09_13205	JYN21_13860
		lpfD	-	-	-	-	-	-	-	-	-	-	-	-	-	-	-	-	-	-	-	-	-	-	-	-	-	-	-	-	-	-	-	-	-	-	-	-	-	-	-	-	-	-	-	-	-	-
		lpfE	-	-	-	-	-	-	-	-	-	-	-	-	-	-	-	-	-	-	-	-	-	-	-	-	-	-	-	-	-	-	-	-	-	-	-	-	-	-	-	-	-	-	-	-	-	-
	Pef	pefA	-	-	-	-	-	-	-	-	-	-	-	-	-	-	-	-	-	-	-	-	-	-	-	-	-	-	-	-	-	-	-	-	-	-	-	-	-	-	-	-	-	-	-	-	-	-
		pefB	Gene_310	SeSA_A4577	KKE88847.1	PAO97154.1	PAP29517.1	PDW08864.1	RJO88671.1	RJO86518.1	RJO80582.1	RJO80625.1	RJQ00844.1	RJR69580.1	RJP98084.1	RJR22714.1	RJR48916.1	RJQ97569.1	RJQ95553.1	RJQ73489.1	RJQ18495.1	RJR56095.1	RJR60898.1	RJQ05637.1	RJR08281.1	RJR61963.1	RJS37094.1	RJS28730.1	RJS43801.1	KAB1388433.1	-	KAB1399010.1	KAB1386130.1	KAB1402425.1	KAB1413722.1	KAB1425234.1	KAB1407020.1	KAB1418542.1	-	KAB1451259.1	KAB1459350.1	KAB1463318.1	GEO46_20370	GEO45_20375	GZ069_21000	GZ070_20700	HFT09_20150	JYN21_21720
		pefC	Gene_312	-	-	-	-	-	-	-	-	-	-	-	-	-	-	-	-	-	-	-	-	-	-	-	-	-	-	-	-	-	-	-	-	-	-	-	-	-	-	-	-	-	-	-	-	-
		pefD	-	-	-	-	-	-	-	-	-	-	-	-	-	-	-	-	-	-	-	-	-	-	-	-	-	-	-	-	-	-	-	-	-	-	-	-	-	-	-	-	-	-	-	-	-	-
	Peg	pegA	Gene_2953	SeSA_A2390	KKE86453.1	PAO95069.1	PAP32053.1	PDW07933.1	RJO85968.1	RJO90602.1	RJO86620.1	RJO76311.1	RJP97427.1	RJR66744.1	RJP95466.1	RJR21159.1	RJR43566.1	RJQ98366.1	RJQ96551.1	RJQ70651.1	RJQ20426.1	RJR54679.1	RJR55267.1	RJQ01732.1	RJR00037.1	RJR61488.1	RJS38616.1	RJS29365.1	RJS42390.1	KAB1392057.1	-	KAB1395566.1	KAB1386433.1	KAB1402796.1	KAB1417733.1	KAB1436875.1	KAB1407554.1	KAB1416610.1	-	KAB1441986.1	KAB1461232.1	KAB1464207.1	GEO46_07850	GEO45_07845	GZ069_08075	GZ070_08085	HFT09_07885	JYN21_08835
		pegB	Gene_2952	SeSA_A2389	KKE86452.1	PAO95068.1	PAP32052.1	PDW07934.1	RJO85969.1	RJO90601.1	RJO86619.1	RJO76312.1	RJP97428.1	RJR66745.1	RJP95467.1	RJR21158.1	RJR43567.1	RJQ98365.1	RJQ96550.1	RJQ70650.1	RJQ20425.1	RJR54678.1	RJR55268.1	RJQ01733.1	RJR00036.1	RJR61487.1	RJS38617.1	RJS29364.1	RJS42389.1	KAB1392058.1	-	KAB1395567.1	KAB1386432.1	KAB1402795.1	KAB1417732.1	KAB1436876.1	KAB1407553.1	KAB1416611.1	-	KAB1441985.1	KAB1461231.1	KAB1464206.1	GEO46_07855	GEO45_07850	GZ069_08080	GZ070_08090	HFT09_07890	JYN21_08840
		pegC	Gene_2951	SeSA_A2388	KKE86451.1	PAO95067.1	PAP32051.1	PDW07935.1	RJO85970.1	RJO90600.1	RJO86618.1	RJO76313.1	RJQ10911.1	RJR66746.1	RJP95468.1	RJR21157.1	RJR43568.1	RJQ98364.1	RJQ96549.1	RJQ70649.1	RJQ20424.1	RJR54677.1	RJR55269.1	RJQ01734.1	RJR00035.1	RJR61486.1	RJS38618.1	RJS29363.1	RJS42388.1	KAB1392059.1	-	KAB1395568.1	KAB1386431.1	KAB1402794.1	KAB1417731.1	KAB1436877.1	KAB1407552.1	KAB1416612.1	-	KAB1451013.1	KAB1461230.1	-	GEO46_07860	GEO45_07855	GZ069_08085	GZ070_08095	HFT09_07895	-
		pegD	Gene_2950	SeSA_A2387	KKE86450.1	PAO95066.1	PAP32050.1	PDW07936.1	RJO85971.1	RJO90599.1	RJO86617.1	RJO76314.1	RJQ10912.1	RJR66747.1	RJP95469.1	RJR21156.1	RJR43569.1	RJQ98363.1	RJQ96548.1	RJQ70648.1	RJQ20423.1	RJR54676.1	RJR55270.1	RJQ01735.1	RJR07462.1	RJR61485.1	RJS38619.1	RJS29362.1	RJS42387.1	KAB1392060.1	-	KAB1395569.1	KAB1386430.1	KAB1402793.1	KAB1417730.1	KAB1436878.1	KAB1407551.1	KAB1416613.1	-	KAB1451014.1	KAB1461229.1	KAB1464205.1	GEO46_07865	GEO45_07860	GZ069_08090	GZ070_08100	HFT09_07900	JYN21_08850
	Saf	safA	Gene_896	SeSA_A0336	KKE86567.1	PAO95194.1	PAP30076.1	PDW05234.1	RJO83144.1	RJO82398.1	RJO80689.1	RJO70587.1	RJQ11479.1	RJR63629.1	RJP96655.1	RJR15971.1	RJR47328.1	RJQ96936.1	RJQ99473.1	RJQ65864.1	RJQ21302.1	RJR51215.1	RJR52482.1	RJP94463.1	RJQ99333.1	RJR63410.1	RJS30767.1	RJS37673.1	RJS39012.1	KAB1397485.1	KAB1388629.1	KAB1388902.1	KAB1383301.1	KAB1403748.1	KAB1417374.1	KAB1419708.1	KAB1401748.1	KAB1415269.1	KAB1426796.1	KAB1446408.1	KAB1460919.1	KAB1464652.1	GEO46_17560	GEO45_17565	GZ069_17705	GZ070_17410	HFT09_17345	JYN21_18910
		safB	Gene_897	SeSA_A0337	KKE86568.1	PAO95195.1	PAP30075.1	PDW05233.1	RJO83145.1	RJO82399.1	RJO80690.1	RJO70586.1	RJQ11478.1	RJR63630.1	RJP96656.1	RJR15972.1	RJR47329.1	RJQ96935.1	RJQ99472.1	-	RJQ21301.1	RJR51214.1	RJR52483.1	RJP94462.1	RJQ99636.1	RJR63411.1	RJS30766.1	RJS37674.1	RJS39011.1	KAB1397486.1	KAB1388628.1	KAB1388903.1	KAB1383300.1	KAB1403749.1	KAB1417375.1	KAB1419709.1	KAB1401747.1	KAB1415268.1	KAB1426795.1	KAB1446407.1	KAB1460920.1	KAB1464653.1	GEO46_17555	GEO45_17560	GZ069_17700	GZ070_17405	HFT09_17340	JYN21_18905
		safC	Gene_898	SeSA_A0338	KKE86569.1	PAO95196.1	PAP30074.1	PDW05232.1	RJO83146.1	RJO82400.1	RJO80691.1	RJO70585.1	RJQ11477.1	RJR63631.1	RJP96657.1	RJR15973.1	RJR47330.1	RJQ96934.1	RJQ99471.1	-	RJQ21300.1	RJR51213.1	RJR52484.1	RJP94461.1	RJQ99637.1	RJR63412.1	RJS30765.1	RJS37675.1	RJS39010.1	KAB1397487.1	KAB1388627.1	KAB1388904.1	KAB1383299.1	KAB1403750.1	KAB1417376.1	KAB1419710.1	KAB1401746.1	KAB1415267.1	KAB1426794.1	KAB1446406.1	KAB1460921.1	KAB1464654.1	GEO46_17550	GEO45_17555	GZ069_17695	GZ070_17400	HFT09_17335	JYN21_18900
		safD	Gene_899	SeSA_A0339	KKE86570.1	PAO95197.1	PAP30073.1	PDW05231.1	RJO83147.1	RJO82401.1	RJO80692.1	RJO70584.1	RJQ11476.1	RJR63632.1	RJP96658.1	RJR15974.1	RJR47331.1	RJQ96933.1	RJQ99470.1	RJQ65865.1	RJQ21299.1	RJR51212.1	RJR52485.1	RJP94460.1	RJQ99638.1	RJR63413.1	RJS30764.1	RJS37676.1	RJS39009.1	KAB1397488.1	KAB1388626.1	KAB1388905.1	KAB1383298.1	KAB1403751.1	KAB1417377.1	KAB1419711.1	KAB1401745.1	KAB1415266.1	KAB1426793.1	KAB1446405.1	KAB1460922.1	KAB1464655.1	GEO46_17545	GEO45_17550	GZ069_17690	GZ070_17395	HFT09_17330	JYN21_18895
	Sef	sefA	-	-	-	-	-	-	-	-	-	-	-	-	-	-	-	-	-	-	-	-	-	-	-	-	-	-	-	-	-	-	-	-	-	-	-	-	-	-	-	-	-	-	-	-	-	-
		sefB	-	-	-	-	-	-	-	-	-	-	-	-	-	-	-	-	-	-	-	-	-	-	-	-	-	-	-	-	-	-	-	-	-	-	-	-	-	-	-	-	-	-	-	-	-	-
		sefC	-	-	-	-	-	-	-	-	-	-	-	-	-	-	-	-	-	-	-	-	-	-	-	-	-	-	-	-	-	-	-	-	-	-	-	-	-	-	-	-	-	-	-	-	-	-
		sefD	-	-	-	-	-	-	-	-	-	-	-	-	-	-	-	-	-	-	-	-	-	-	-	-	-	-	-	-	-	-	-	-	-	-	-	-	-	-	-	-	-	-	-	-	-	-
	Sta	staA	Gene_781	SeSA_A0209	KKE89982.1	PAO97608.1	PAP29072.1	PDW05489.1	RJO84693.1	RJO82233.1	RJO82879.1	RJO77739.1	RJQ07044.1	RJR68040.1	RJP97563.1	RJR21547.1	RJR47883.1	RJR03531.1	RJQ94898.1	RJQ68650.1	RJQ17896.1	RJR59152.1	RJR52899.1	RJP99133.1	RJR10434.1	RJR67628.1	RJS31610.1	RJS26477.1	RJS43593.1	KAB1388345.1	-	KAB1400213.1	KAB1383483.1	KAB1399497.1	KAB1414418.1	KAB1425364.1	KAB1401727.1	KAB1414238.1	-	KAB1460302.1	KAB1456043.1	KAB1465780.1	GEO46_18125	GEO45_18130	GZ069_18260	GZ070_17965	HFT09_17905	JYN21_19475
		staB	Gene_780	SeSA_A0208	KKE89981.1	PAO97607.1	PAP29073.1	PDW05490.1	RJO84694.1	RJO82234.1	RJO82878.1	RJO77740.1	RJQ07043.1	RJR68041.1	RJP97564.1	RJR21546.1	RJR47882.1	RJR03532.1	RJQ94899.1	RJQ68649.1	RJQ17895.1	RJR59153.1	RJR52898.1	RJP99134.1	RJR10433.1	RJR67629.1	RJS31611.1	RJS26476.1	RJS43592.1	KAB1388344.1	-	KAB1400212.1	KAB1383484.1	KAB1399496.1	KAB1414417.1	KAB1425363.1	KAB1401726.1	KAB1414239.1	-	KAB1460301.1	KAB1456042.1	KAB1465781.1	GEO46_18130	GEO45_18135	GZ069_18265	GZ070_17970	HFT09_17910	JYN21_19480
		staC	Gene_779	SeSA_A0207	KKE89980.1	PAO97606.1	PAP29074.1	PDW05491.1	RJO84695.1	RJO82235.1	RJO82877.1	RJO77741.1	RJQ07042.1	RJR68042.1	RJP97565.1	RJR21545.1	RJR47881.1	RJR03533.1	RJQ94900.1	RJQ68648.1	RJQ17894.1	RJR59154.1	RJR52897.1	RJP99135.1	RJR10432.1	RJR67630.1	RJS31612.1	RJS26475.1	RJS43591.1	KAB1388343.1	-	KAB1400211.1	KAB1383485.1	KAB1399495.1	KAB1414416.1	KAB1425362.1	KAB1401725.1	KAB1414240.1	-	KAB1460300.1	KAB1456041.1	KAB1465782.1	GEO46_18135	GEO45_18140	GZ069_18270	GZ070_17975	HFT09_17915	JYN21_19485
		staD	Gene_778	SeSA_A0206	KKE89979.1	PAO97605.1	PAP29075.1	PDW05492.1	RJO84696.1	RJO82236.1	RJO82876.1	RJO77742.1	RJQ07041.1	RJR68043.1	RJP97566.1	RJR21544.1	RJR47880.1	RJR03534.1	RJQ94901.1	RJQ68647.1	RJQ17893.1	RJR59155.1	RJR52896.1	RJP99136.1	RJR10431.1	RJR67631.1	RJS31613.1	RJS26474.1	RJS43590.1	KAB1388342.1	-	KAB1400210.1	KAB1383486.1	KAB1399494.1	KAB1414415.1	KAB1425361.1	KAB1401724.1	KAB1414241.1	-	KAB1460299.1	KAB1456040.1	KAB1465783.1	GEO46_18140	GEO45_18145	GZ069_18275	GZ070_17980	HFT09_17920	JYN21_19490
		staE	Gene_777	SeSA_A0205	KKE89978.1	PAO97604.1	PAP29076.1	PDW05493.1	RJO84697.1	RJO82237.1	RJO82875.1	RJO77743.1	RJQ07040.1	RJR68044.1	RJP97567.1	RJR21543.1	RJR47879.1	RJR03535.1	RJQ94902.1	RJQ68646.1	RJQ17892.1	RJR59156.1	RJR52895.1	RJP99137.1	RJR10430.1	RJR67632.1	RJS31614.1	RJS26473.1	RJS43589.1	KAB1388341.1	-	KAB1400209.1	KAB1383487.1	KAB1399493.1	KAB1414414.1	KAB1425360.1	KAB1401723.1	KAB1414242.1	-	KAB1460298.1	KAB1456039.1	KAB1465784.1	GEO46_18145	GEO45_18150	GZ069_18280	GZ070_17985	HFT09_17925	JYN21_19495
		staF	Gene_776	SeSA_A0204	KKE89977.1	PAO97603.1	PAP29077.1	PDW05494.1	RJO84698.1	RJO82238.1	RJO82874.1	RJO77744.1	RJQ07039.1	RJR68045.1	RJP97568.1	RJR21542.1	RJR47878.1	RJR03536.1	RJQ94903.1	RJQ68645.1	RJQ17891.1	RJR59157.1	RJR52894.1	RJP99138.1	RJR10429.1	RJR67633.1	RJS31615.1	RJS26472.1	RJS43588.1	KAB1388340.1	-	KAB1400208.1	KAB1383488.1	KAB1399492.1	KAB1414413.1	KAB1425359.1	KAB1401722.1	KAB1414243.1	-	KAB1460297.1	KAB1456038.1	KAB1465785.1	GEO46_18150	GEO45_18155	GZ069_18285	GZ070_17990	HFT09_17930	JYN21_19500
		staG	Gene_775	SeSA_A0203	KKE89976.1	PAO97602.1	PAP29078.1	PDW05495.1	RJO84699.1	RJO82239.1	RJO82873.1	RJO77745.1	RJQ07038.1	RJR68046.1	RJP97569.1	RJR21541.1	RJR47877.1	RJR03537.1	RJQ94904.1	RJQ68644.1	RJQ17890.1	RJR59158.1	RJR52893.1	RJP99139.1	RJR10428.1	RJR67634.1	RJS31616.1	RJS26471.1	RJS43587.1	KAB1388339.1	-	KAB1400207.1	KAB1383489.1	KAB1399491.1	KAB1414412.1	KAB1425358.1	KAB1401721.1	KAB1414244.1	-	KAB1460296.1	KAB1456037.1	KAB1465786.1	GEO46_18155	GEO45_18160	GZ069_18290	GZ070_17995	HFT09_17935	JYN21_19505
	Stb	stbA	Gene_1031	-	KKE86515.1	PAO95247.1	PAP30023.1	PDW05737.1	RJO83268.1	RJO88511.1	RJO84123.1	RJO67266.1	RJQ06356.1	RJR64231.1	RJP96706.1	RJR16961.1	RJR45155.1	RJR00267.1	RJQ97341.1	RJQ69326.1	RJQ22993.1	RJR55450.1	RJR55607.1	RJP96302.1	RJR10615.1	RJR67726.1	RJS31270.1	RJS35871.1	RJS39437.1	KAB1384441.1	KAB1388420.1	KAB1394264.1	KAB1384063.1	KAB1400831.1	KAB1418630.1	KAB1425310.1	KAB1408603.1	KAB1417143.1	KAB1426756.1	KAB1449788.1	KAB1450243.1	KAB1464501.1	GEO46_17280	GEO45_17285	GZ069_17440	GZ070_17145	HFT09_17065	JYN21_18245
		stbB	Gene_1030	SeSA_A0392	KKE86514.1	PAO95246.1	PAP30024.1	PDW05738.1	RJO83267.1	RJO88512.1	RJO84124.1	RJO67267.1	RJQ06355.1	RJR64232.1	RJP96705.1	RJR16962.1	RJR45156.1	RJR00268.1	RJQ97342.1	RJQ69327.1	RJQ22994.1	RJR55451.1	RJR55608.1	RJP96301.1	RJR10616.1	RJR67727.1	RJS31269.1	RJS35872.1	RJS39438.1	KAB1389850.1	KAB1388419.1	KAB1394265.1	KAB1384064.1	KAB1400832.1	KAB1418629.1	KAB1425309.1	KAB1408604.1	KAB1417142.1	KAB1426757.1	KAB1449787.1	KAB1450244.1	KAB1464502.1	GEO46_17285	GEO45_17290	GZ069_17445	GZ070_17150	HFT09_17070	JYN21_18250
		stbC	Gene_1029	SeSA_A0391	KKE86513.1	PAO95245.1	PAP30025.1	PDW05739.1	RJO83266.1	RJO88513.1	RJO84125.1	RJO67268.1	RJQ06354.1	RJR64233.1	RJP96704.1	RJR16963.1	RJR45157.1	RJR00269.1	RJQ97343.1	RJQ69328.1	RJQ22995.1	RJR55452.1	RJR55609.1	RJP96300.1	RJR10617.1	RJR67728.1	RJS31268.1	RJS35873.1	RJS39439.1	KAB1389851.1	KAB1388418.1	KAB1394266.1	KAB1384065.1	KAB1400833.1	KAB1418628.1	KAB1425308.1	KAB1408605.1	KAB1417141.1	KAB1426758.1	KAB1449786.1	KAB1450245.1	KAB1464503.1	GEO46_17290	GEO45_17295	GZ069_17450	GZ070_17155	HFT09_17075	JYN21_18255
		stbD	Gene_1028	SeSA_A0390	KKE86512.1	PAO95244.1	PAP30026.1	PDW05740.1	RJO83265.1	RJO88514.1	RJO84126.1	RJO67269.1	RJQ06353.1	RJR64234.1	RJP96703.1	RJR16964.1	RJR45158.1	RJR00270.1	RJQ97344.1	RJQ69329.1	RJQ22996.1	RJR55453.1	RJR55610.1	RJP96299.1	RJR10618.1	RJR67729.1	RJS31267.1	RJS35874.1	RJS39440.1	KAB1389852.1	KAB1388417.1	KAB1394267.1	KAB1384066.1	KAB1400834.1	KAB1418627.1	KAB1425307.1	KAB1408606.1	KAB1417140.1	KAB1426759.1	KAB1449785.1	KAB1450246.1	KAB1464504.1	GEO46_17295	GEO45_17300	GZ069_17455	GZ070_17160	HFT09_17080	JYN21_18260
		stbE	Gene_1027	SeSA_A0389	KKE86511.1	PAO95243.1	PAP30027.1	-	RJO83264.1	RJO88515.1	RJO84127.1	RJO67270.1	RJQ06352.1	RJR64235.1	RJP96702.1	RJR16965.1	RJR45159.1	RJR00271.1	RJQ97345.1	RJQ69330.1	RJQ22997.1	RJR55454.1	RJR55611.1	RJP96298.1	RJR10619.1	RJR67730.1	RJS31266.1	RJS35875.1	RJS39441.1	KAB1389853.1	KAB1388416.1	KAB1394268.1	KAB1384067.1	KAB1400835.1	KAB1418626.1	KAB1425306.1	KAB1408607.1	KAB1417139.1	KAB1426760.1	KAB1449784.1	KAB1450247.1	KAB1464505.1	GEO46_17300	GEO45_17305	GZ069_17460	GZ070_17165	HFT09_17085	JYN21_18265
	Stc	stcA	-	-	-	-	-	-	-	-	-	-	-	-	-	-	-	-	-	-	-	-	-	-	-	-	-	-	-	-	-	-	-	-	-	-	-	-	-	-	-	-	-	-	-	-	-	-
		stcB	-	-	-	-	-	-	-	-	-	-	-	-	-	-	-	-	-	-	-	-	-	-	-	-	-	-	-	-	KAB1389157.1	-	-	-	-	-	-	-	KAB1427962.1	-	-	-	-	-	-	-	-	-
		stcC	-	-	-	-	-	-	-	-	-	-	-	-	-	-	-	-	-	-	-	-	-	-	-	-	-	-	-	-	KAB1389158.1	-	-	-	-	-	-	-	KAB1427963.1	-	-	-	-	-	-	-	-	-
		stcD	-	-	-	-	-	-	-	-	-	-	-	-	-	-	-	-	-	-	-	-	-	-	-	-	-	-	-	-	-	-	-	-	-	-	-	-	-	-	-	-	-	-	-	-	-	-
	Std	stdA	Gene_3783	SeSA_A3199	KKE85942.1	PAO98935.1	PAP30981.1	PDW07539.1	RJO84032.1	RJO93294.1	RJO84430.1	RJO78087.1	RJQ02206.1	RJR68988.1	RJP95268.1	RJR22378.1	RJR42923.1	RJR01691.1	RJQ96273.1	RJQ75312.1	RJQ21777.1	RJR53622.1	RJR51117.1	RJQ01581.1	RJR02633.1	RJR59684.1	RJS38992.1	RJS31745.1	RJS44574.1	KAB1388158.1	KAB1396943.1	KAB1394902.1	KAB1385686.1	KAB1405901.1	KAB1421962.1	KAB1423288.1	KAB1404646.1	KAB1417696.1	KAB1431705.1	KAB1458544.1	KAB1459942.1	KAB1462906.1	GEO46_04030	GEO45_04025	GZ069_04005	GZ070_04010	HFT09_04145	JYN21_04695
		stdB	Gene_3782	SeSA_A3198	KKE85941.1	PAO98934.1	PAP30982.1	PDW07538.1	RJO84031.1	RJO93293.1	RJO84431.1	RJO78088.1	RJQ02207.1	RJR68987.1	RJP95269.1	RJR22379.1	RJR42922.1	RJR01690.1	RJQ96274.1	RJQ75311.1	RJQ21776.1	RJR53623.1	RJR51116.1	RJQ01580.1	RJR02634.1	RJR59685.1	RJS38991.1	RJS31744.1	RJS44573.1	KAB1388159.1	KAB1396944.1	KAB1394903.1	KAB1385685.1	KAB1405900.1	KAB1421963.1	KAB1423287.1	KAB1404647.1	KAB1417697.1	KAB1431706.1	KAB1458545.1	KAB1459941.1	KAB1462907.1	GEO46_04035	GEO45_04030	GZ069_04010	GZ070_04015	HFT09_04150	JYN21_04700
		stdC	Gene_3781	SeSA_A3197	KKE85940.1	PAO98933.1	PAP30983.1	PDW07537.1	RJO84030.1	RJO93292.1	RJO84432.1	RJO78089.1	RJQ02208.1	RJR68986.1	RJP95270.1	RJR22380.1	RJR42921.1	RJR01689.1	RJQ96275.1	RJQ75310.1	RJQ21775.1	RJR53624.1	RJR51115.1	RJQ01579.1	RJR02635.1	RJR59686.1	RJS38990.1	RJS31743.1	RJS44572.1	KAB1388160.1	KAB1396945.1	KAB1394904.1	KAB1385684.1	KAB1405899.1	KAB1421964.1	KAB1423286.1	KAB1404648.1	KAB1417698.1	KAB1431707.1	KAB1458546.1	KAB1459940.1	KAB1462908.1	GEO46_04040	GEO45_04035	GZ069_04015	GZ070_04020	HFT09_04155	JYN21_04705
	Ste	steA	-	-	-	-	-	-	-	-	-	-	-	-	-	-	-	-	-	-	-	-	-	-	-	-	-	-	-	-	KAB1393006.1	-	-	-	-	-	-	-	KAB1431788.1	-	-	-	-	-	-	-	-	-
		steB	-	-	-	-	-	-	-	-	-	-	-	-	-	-	-	-	-	-	-	-	-	-	-	-	-	-	-	-	KAB1393007.1	-	-	-	-	-	-	-	KAB1431787.1	-	-	-	-	-	-	-	-	-
		steC	-	-	-	-	-	-	-	-	-	-	-	-	-	-	-	-	-	-	-	-	-	-	-	-	-	-	-	-	KAB1393008.1	-	-	-	-	-	-	-	KAB1431786.1	-	-	-	-	-	-	-	-	-
		steD	-	-	-	-	-	-	-	-	-	-	-	-	-	-	-	-	-	-	-	-	-	-	-	-	-	-	-	-	KAB1393009.1	-	-	-	-	-	-	-	KAB1431785.1	-	-	-	-	-	-	-	-	-
		steE	-	-	-	-	-	-	-	-	-	-	-	-	-	-	-	-	-	-	-	-	-	-	-	-	-	-	-	-	KAB1393010.1	-	-	-	-	-	-	-	KAB1431784.1	-	-	-	-	-	-	-	-	-
		steF	-	-	-	-	-	-	-	-	-	-	-	-	-	-	-	-	-	-	-	-	-	-	-	-	-	-	-	-	KAB1393011.1	-	-	-	-	-	-	-	KAB1431783.1	-	-	-	-	-	-	-	-	-
	Stf	stfA	-	-	-	-	-	-	-	-	-	-	-	-	-	-	-	-	-	-	-	-	-	-	-	-	-	-	-	-	KAB1399268.1	-	-	-	-	-	-	-	KAB1424896.1	-	-	-	-	-	-	-	-	-
		stfC	-	-	-	-	-	-	-	-	-	-	-	-	-	-	-	-	-	-	-	-	-	-	-	-	-	-	-	-	KAB1399269.1	-	-	-	-	-	-	-	KAB1424897.1	-	-	-	-	-	-	-	-	-
		stfD	-	-	-	-	-	-	-	-	-	-	-	-	-	-	-	-	-	-	-	-	-	-	-	-	-	-	-	-	KAB1399270.1	-	-	-	-	-	-	-	KAB1424898.1	-	-	-	-	-	-	-	-	-
		stfE	-	-	-	-	-	-	-	-	-	-	-	-	-	-	-	-	-	-	-	-	-	-	-	-	-	-	-	-	KAB1399271.1	-	-	-	-	-	-	-	KAB1424899.1	-	-	-	-	-	-	-	-	-
		stfF	-	-	-	-	-	-	-	-	-	-	-	-	-	-	-	-	-	-	-	-	-	-	-	-	-	-	-	-	KAB1399272.1	-	-	-	-	-	-	-	KAB1424900.1	-	-	-	-	-	-	-	-	-
		stfG	-	-	-	-	-	-	-	-	-	-	-	-	-	-	-	-	-	-	-	-	-	-	-	-	-	-	-	-	KAB1399273.1	-	-	-	-	-	-	-	KAB1424901.1	-	-	-	-	-	-	-	-	-
	Stg	stgA	-	-	-	-	-	-	-	-	-	-	-	-	-	-	-	-	-	-	-	-	-	-	-	-	-	-	-	-	-	-	-	-	-	-	-	-	-	-	-	-	-	-	-	-	-	-
		stgB	-	-	-	-	-	-	-	-	-	-	-	-	-	-	-	-	-	-	-	-	-	-	-	-	-	-	-	-	-	-	-	-	-	-	-	-	-	-	-	-	-	-	-	-	-	-
		stgC	-	-	-	-	-	-	-	-	-	-	-	-	-	-	-	-	-	-	-	-	-	-	-	-	-	-	-	-	-	-	-	-	-	-	-	-	-	-	-	-	-	-	-	-	-	-
		stgD	-	-	-	-	-	-	-	-	-	-	-	-	-	-	-	-	-	-	-	-	-	-	-	-	-	-	-	-	-	-	-	-	-	-	-	-	-	-	-	-	-	-	-	-	-	-
	Sth	sthA	Gene_575	SeSA_A4846	KKE90087.1	PAO97396.1	PAP30188.1	PDW07725.1	RJO84885.1	RJO85071.1	RJO82728.1	RJO70508.1	RJQ02137.1	RJR68818.1	RJP97754.1	RJR19337.1	RJR47552.1	RJR02987.1	RJQ94538.1	RJQ67762.1	RJQ15239.1	RJR55043.1	RJR57377.1	RJQ03918.1	RJR06232.1	RJR63330.1	RJS40107.1	RJS30653.1	RJS40383.1	KAB1392381.1	KAB1390526.1	KAB1388676.1	KAB1383360.1	KAB1400929.1	KAB1418838.1	KAB1430980.1	KAB1403616.1	KAB1422297.1	KAB1430839.1	KAB1453557.1	KAB1461029.1	KAB1462783.1	GEO46_19110	GEO45_19115	GZ069_19235	GZ070_18940	HFT09_18880	JYN21_20450
		sthB	Gene_574	SeSA_A4845	KKE90086.1	PAO97395.1	PAP30189.1	PDW07724.1	RJO84886.1	RJO85070.1	RJO82729.1	RJO70509.1	RJQ02138.1	RJR68819.1	RJP97755.1	RJR19338.1	RJR47553.1	RJR02986.1	RJQ94537.1	RJQ67761.1	RJQ15238.1	RJR55044.1	RJR57376.1	RJQ03917.1	RJR06233.1	RJR63329.1	RJS40108.1	RJS30652.1	RJS40384.1	KAB1392380.1	KAB1390525.1	KAB1388677.1	KAB1383361.1	KAB1400930.1	KAB1418837.1	KAB1430981.1	KAB1403617.1	KAB1422294.1	KAB1430840.1	KAB1453556.1	KAB1461030.1	KAB1462784.1	GEO46_19115	GEO45_19120	GZ069_19240	GZ070_18945	HFT09_18885	JYN21_20455
		sthC	Gene_573	SeSA_A4844	KKE90085.1	PAO97394.1	PAP30190.1	PDW07723.1	RJO84887.1	RJO85069.1	RJO82730.1	RJO70510.1	RJQ02139.1	RJR68820.1	RJP97756.1	RJR19339.1	RJR47554.1	RJR02985.1	RJQ94536.1	RJQ67760.1	RJQ15237.1	RJR55045.1	RJR57375.1	RJQ03916.1	RJR06234.1	RJR63328.1	RJS40109.1	RJS30651.1	RJS40385.1	KAB1392379.1	KAB1390524.1	KAB1391094.1	KAB1383362.1	KAB1400931.1	KAB1418836.1	KAB1430982.1	KAB1403618.1	KAB1422293.1	KAB1430841.1	KAB1453555.1	KAB1461031.1	KAB1462785.1	GEO46_19120	GEO45_19125	GZ069_19245	GZ070_18950	HFT09_18890	JYN21_20460
		sthD	Gene_572	SeSA_A4843	KKE90084.1	PAO97393.1	PAP30191.1	PDW07722.1	RJO84888.1	RJO85068.1	RJO82731.1	RJO70511.1	RJQ02140.1	RJR68821.1	RJP97757.1	RJR19340.1	RJR47555.1	RJR02984.1	RJQ94535.1	RJQ67759.1	RJQ15236.1	RJR55046.1	RJR57374.1	RJQ03915.1	RJR06235.1	RJR63327.1	RJS40110.1	RJS30650.1	RJS40386.1	KAB1392378.1	KAB1390523.1	KAB1391095.1	KAB1383363.1	KAB1400932.1	KAB1418835.1	KAB1430983.1	KAB1403619.1	KAB1422292.1	KAB1430842.1	KAB1453554.1	KAB1461032.1	KAB1462786.1	GEO46_19125	GEO45_19130	GZ069_19250	GZ070_18955	HFT09_18895	JYN21_20465
		sthE	Gene_571	SeSA_A4842	KKE90083.1	PAO97392.1	PAP30192.1	PDW07721.1	RJO84889.1	RJO85067.1	RJO82732.1	RJO70512.1	RJQ02141.1	RJR68822.1	RJP97758.1	RJR19341.1	RJR47556.1	RJR02983.1	RJQ94534.1	RJQ67758.1	RJQ15235.1	RJR55047.1	RJR57373.1	RJQ03914.1	RJR06236.1	RJR63326.1	RJS40111.1	RJS30649.1	RJS40387.1	KAB1392377.1	KAB1390522.1	KAB1391096.1	KAB1383364.1	KAB1400933.1	KAB1418834.1	KAB1430984.1	KAB1403620.1	KAB1422291.1	KAB1430843.1	KAB1453553.1	KAB1461033.1	KAB1462787.1	GEO46_19130	GEO45_19135	GZ069_19255	GZ070_18960	HFT09_18900	JYN21_20470
	Sti	stiA	Gene_768	SeSA_A0196	KKE89970.1	PAO97596.1	PAP29084.1	PDW05501.1	RJO84705.1	RJO83568.1	RJO83680.1	RJO77751.1	RJQ12678.1	RJR65100.1	RJP97575.1	RJR21535.1	RJR47871.1	RJR03543.1	-	RJQ68638.1	RJQ17884.1	RJR59164.1	RJR57861.1	RJP97351.1	RJR10422.1	RJR60722.1	RJS36064.1	RJS27974.1	RJS43581.1	KAB1385954.1	-	KAB1400201.1	KAB1383495.1	KAB1404285.1	KAB1418872.1	KAB1437128.1	KAB1401715.1	KAB1424980.1	-	KAB1460290.1	KAB1456031.1	KAB1465792.1	GEO46_18185	GEO45_18190	GZ069_18320	GZ070_18025	HFT09_17965	JYN21_19535
		stiB	Gene_767	SeSA_A0195	KKE87784.1; KKE89969.1	PAO97595.1; PAO99080.1	PAP29085.1; PAP32573.1	PDW05502.1; PDW09148.1	RJO84706.1; RJO90113.1	RJO83569.1; RJO92083.1	RJO83681.1; RJO84571.1	RJO73146.1; RJO77752.1	RJQ11519.1; RJQ12679.1	-	RJP97576.1; RJQ03353.1	RJR19047.1; RJR21534.1	RJR46687.1; RJR47870.1	RJR03544.1; RJR05199.1	RJQ93951.1; RJQ96071.1	RJQ68637.1; RJQ71413.1	RJQ16586.1; RJQ17883.1	RJR56237.1; RJR59165.1	RJR56012.1; RJR57862.1	RJP96500.1; RJP97352.1	RJR07241.1; RJR10421.1	-	RJS34970.1; RJS36063.1	RJS27973.1; RJS33734.1	RJS42188.1; RJS43580.1	KAB1385820.1; KAB1385953.1	-	KAB1395231.1; KAB1400200.1	KAB1383496.1; KAB1384489.1	KAB1404286.1; KAB1408722.1	KAB1418351.1; KAB1418871.1	KAB1433564.1; KAB1437129.1	KAB1401714.1; KAB1406478.1	KAB1422605.1; KAB1424981.1	-	KAB1456797.1; KAB1460289.1	KAB1456030.1; KAB1458732.1	KAB1462585.1; KAB1465793.1	GEO46_18190	GEO45_18195	GZ069_18325	GZ070_18030	HFT09_17970	JYN21_19540
		stiC	Gene_766	SeSA_A0194	KKE89968.1	PAO97594.1	PAP29086.1	PDW05503.1	RJO84707.1	RJO83570.1	RJO83682.1	RJO77753.1	RJQ12680.1	RJR65101.1	RJP97577.1	RJR21533.1	RJR47869.1	RJR03545.1	RJQ93952.1	RJQ68636.1	RJQ17882.1	RJR59166.1	RJR57863.1	RJP97353.1	RJR10420.1	RJR60721.1	RJS36062.1	RJS27972.1	RJS43579.1	KAB1385952.1	-	KAB1400199.1	KAB1383497.1	KAB1404287.1	KAB1418870.1	KAB1437130.1	KAB1401713.1	KAB1424982.1	-	KAB1460288.1	KAB1456029.1	KAB1465794.1	GEO46_18195	GEO45_18200	GZ069_18330	GZ070_18035	HFT09_17975	JYN21_19545
		stiH	Gene_765	SeSA_A0193	KKE89967.1	PAO97593.1	PAP29087.1	PDW05504.1	RJO84708.1	RJO83571.1	RJO83683.1	RJO77754.1	RJQ12681.1	RJR65102.1	RJP97578.1	RJR21532.1	RJR47868.1	RJR03546.1	RJQ93953.1	RJQ68635.1	RJQ17881.1	RJR59167.1	RJR57864.1	RJP97354.1	RJR10419.1	RJR60720.1	RJS36061.1	RJS27971.1	RJS43578.1	KAB1385951.1	-	KAB1400198.1	KAB1383498.1	KAB1404288.1	KAB1418869.1	KAB1437131.1	KAB1401712.1	KAB1424983.1	-	KAB1460287.1	KAB1456028.1	KAB1465795.1	GEO46_18200	GEO45_18205	GZ069_18335	GZ070_18040	HFT09_17980	JYN21_19550
	Stj	Undetermined	-	-	-	-	-	-	-	-	-	-	-	-	-	-	-	-	-	-	-	-	-	-	-	-	-	-	-	-	-	-	-	-	-	-	-	-	-	-	-	-	-	-	-	-	-	-
		Undetermined	-	-	-	-	-	-	-	-	-	-	-	-	-	-	-	-	-	-	-	-	-	-	-	-	-	-	-	-	-	-	-	-	-	-	-	-	-	-	-	-	-	-	-	-	-	-
		Undetermined	-	-	-	-	-	-	-	-	-	-	-	-	-	-	-	-	-	-	-	-	-	-	-	-	-	-	-	-	-	-	-	-	-	-	-	-	-	-	-	-	-	-	-	-	-	-
		stjB	-	-	-	-	-	-	-	-	-	-	-	-	-	-	-	-	-	-	-	-	-	-	-	-	-	-	-	-	-	-	-	-	-	-	-	-	-	-	-	-	-	-	-	-	-	-
		stjC	-	-	-	-	-	-	-	-	-	-	-	-	-	-	-	-	-	-	-	-	-	-	-	-	-	-	-	-	-	-	-	-	-	-	-	-	-	-	-	-	-	-	-	-	-	-
	Stk	stkA	-	-	-	-	-	-	-	-	-	-	-	-	-	-	-	-	-	-	-	-	-	-	-	-	-	-	-	-	KAB1397966.1	-	-	-	-	-	-	-	KAB1424501.1	-	-	-	-	-	-	-	-	-
		stkB	-	-	-	-	-	-	-	-	-	-	-	-	-	-	-	-	-	-	-	-	-	-	-	-	-	-	-	-	KAB1397965.1	-	-	-	-	-	-	-	KAB1424500.1	-	-	-	-	-	-	-	-	-
		stkC	-	-	-	-	-	-	-	-	-	-	-	-	-	-	-	-	-	-	-	-	-	-	-	-	-	-	-	-	KAB1397964.1	-	-	-	-	-	-	-	KAB1424499.1	-	-	-	-	-	-	-	-	-
		stkD	-	-	-	-	-	-	-	-	-	-	-	-	-	-	-	-	-	-	-	-	-	-	-	-	-	-	-	-	KAB1397963.1	-	-	-	-	-	-	-	KAB1424498.1	-	-	-	-	-	-	-	-	-
		stkE	-	-	-	-	-	-	-	-	-	-	-	-	-	-	-	-	-	-	-	-	-	-	-	-	-	-	-	-	KAB1397962.1	-	-	-	-	-	-	-	KAB1424497.1	-	-	-	-	-	-	-	-	-
		stkF	-	-	-	-	-	-	-	-	-	-	-	-	-	-	-	-	-	-	-	-	-	-	-	-	-	-	-	-	KAB1397961.1	-	-	-	-	-	-	-	KAB1424496.1	-	-	-	-	-	-	-	-	-
		stkG	-	-	-	-	-	-	-	-	-	-	-	-	-	-	-	-	-	-	-	-	-	-	-	-	-	-	-	-	KAB1397968.1	-	-	-	-	-	-	-	KAB1424509.1	-	-	-	-	-	-	-	-	-
	Tcf	tcfA	Gene_907	SeSA_A0345	KKE86578.1	PAO95203.1	PAP30067.1	PDW05225.1	RJO83153.1	RJO82407.1	RJO77735.1	RJO66342.1	RJQ11470.1	RJR63638.1	RJP96664.1	RJR15980.1	RJR47337.1	RJQ96927.1	RJQ89981.1	RJQ67586.1	RJQ21293.1	RJR50512.1	RJR52491.1	RJP95102.1	RJR00025.1	RJR58029.1	RJS31421.1	RJS37682.1	RJS39003.1	KAB1385049.1	-	KAB1388779.1	KAB1383292.1	KAB1403757.1	KAB1412840.1	KAB1420212.1	KAB1401739.1	KAB1417961.1	-	KAB1455891.1	KAB1460928.1	KAB1464661.1	GEO46_17505	GEO45_17510	GZ069_17650	GZ070_17355	HFT09_17290	JYN21_18860
		tcfB	Gene_908	SeSA_A0346	KKE86582.1	PAO95204.1	PAP30066.1	PDW05224.1	RJO83154.1	RJO82408.1	RJO77736.1	RJO66341.1	RJQ11469.1	RJR63639.1	RJP96665.1	RJR15981.1	RJR47338.1	RJQ96926.1	RJQ89982.1	RJQ67585.1	RJQ21292.1	RJR50513.1	RJR52492.1	RJP95103.1	RJR00024.1	RJR58028.1	RJS31422.1	RJS37683.1	RJS39002.1	KAB1385048.1	-	KAB1388780.1	KAB1383291.1	KAB1403758.1	KAB1412841.1	KAB1420211.1	KAB1401738.1	KAB1417960.1	-	KAB1455890.1	KAB1460929.1	KAB1464662.1	GEO46_17500	GEO45_17505	GZ069_17645	GZ070_17350	HFT09_17285	JYN21_18855
		tcfC	Gene_909	SeSA_A0347	KKE86579.1	PAO95205.1	PAP30065.1	PDW05223.1	RJO83155.1	RJO82409.1	RJO77737.1	RJO66340.1	RJQ11468.1	RJR63640.1	RJP96666.1	RJR15982.1	RJR47339.1	RJQ96925.1	RJQ89983.1	-	RJQ21291.1	RJR50514.1	RJR52493.1	RJP95104.1	RJR00023.1	RJR58027.1	RJS31423.1	RJS37684.1	RJS39001.1	KAB1385047.1	-	KAB1388781.1	KAB1383290.1	KAB1403759.1	KAB1412842.1	KAB1420210.1	KAB1401737.1	KAB1417959.1	-	KAB1455889.1	KAB1460930.1	KAB1464663.1	GEO46_17495	GEO45_17500	GZ069_17640	GZ070_17345	HFT09_17280	JYN21_18850
		tcfD	Gene_910	SeSA_A0348	KKE86580.1	PAO95206.1	PAP30064.1	PDW05222.1	RJO83156.1	RJO82410.1	RJO77738.1	RJO66339.1	RJQ11467.1	RJR63641.1	RJP96667.1	RJR15983.1	RJR47340.1	RJQ96924.1	RJQ89984.1	RJQ67584.1	RJQ21290.1	RJR50515.1	RJR52494.1	RJP95105.1	RJR00022.1	RJR58026.1	RJS31424.1	RJS37685.1	RJS39000.1	KAB1385046.1	-	KAB1388782.1	KAB1383289.1	KAB1403760.1	KAB1412843.1	KAB1420209.1	KAB1401736.1	KAB1417958.1	-	KAB1455888.1	KAB1460931.1	KAB1464664.1	GEO46_17490	GEO45_17495	GZ069_17635	GZ070_17340	HFT09_17275	JYN21_18845
Macrophage inducible genes	Mig-14	mig-14	Gene_3520	SeSA_A2924	KKE88632.1	PAO98689.1	PAP33076.1	PDW05368.1	RJO83786.1	RJO93284.1	RJO82068.1	RJO73870.1	RJQ01803.1	RJR62635.1	RJP99361.1	RJR18598.1	RJR46375.1	RJR02449.1	RJR01370.1	RJQ70487.1	RJQ19702.1	RJR58005.1	RJR60155.1	RJP99618.1	RJR00840.1	RJR64599.1	RJS38214.1	RJS37327.1	RJS38896.1	KAB1384859.1	KAB1383309.1	KAB1392220.1	KAB1385447.1	KAB1405662.1	KAB1414692.1	KAB1433436.1	KAB1409680.1	KAB1417562.1	KAB1431955.1	KAB1444811.1	KAB1460488.1	KAB1462093.1	GEO46_05300	GEO45_05295	GZ069_05245	GZ070_05250	HFT09_05385	JYN21_05930
	Mig-5	mig-5	-	-	-	-	-	-	-	-	-	-	-	-	-	-	-	-	-	-	-	-	-	-	-	-	-	-	-	-	-	-	-	-	-	-	-	-	-	-	-	-	-	-	-	-	-	-
Magnesium uptake	Mg2+ transport	mgtB	Gene_4634	SeSA_A3969	KKE88392.1	PAO96515.1	PAP28535.1	PDW07281.1	RJO92255.1	RJO84517.1	RJO87812.1	RJO74451.1	RJQ10113.1	RJR69340.1	RJQ00645.1	RJR21382.1	RJR50028.1	RJQ99297.1	RJQ95023.1	RJQ67432.1	RJQ16331.1	RJR52106.1	RJR52716.1	RJQ04614.1	RJR12659.1	RJR62808.1	RJS39420.1	RJS29893.1	RJS43062.1	KAB1396702.1	KAB1398576.1	KAB1394386.1	KAB1382423.1	KAB1404588.1	KAB1419625.1	KAB1434570.1	KAB1406057.1	KAB1420197.1	KAB1425767.1	KAB1446947.1	KAB1461817.1	KAB1465418.1	GEO46_00390	GEO45_00390	GZ069_00390	GZ070_00390	HFT09_00395	JYN21_00395
		mgtC	Gene_4636	SeSA_A3971	KKE88393.1	PAO96516.1	PAP28536.1	PDW07282.1	RJO92254.1	RJO84518.1	RJO87811.1	RJO74452.1	RJQ10114.1	RJR69339.1	RJQ00646.1	RJR21381.1	RJR50029.1	RJQ99296.1	RJQ95022.1	RJQ67431.1	RJQ16330.1	RJR52107.1	RJR52715.1	RJQ04613.1	RJR12660.1	RJR62807.1	RJS39419.1	RJS29892.1	RJS43063.1	KAB1396701.1	KAB1398577.1	KAB1394387.1	KAB1382422.1	KAB1404589.1	KAB1419624.1	KAB1434571.1	KAB1406056.1	KAB1420196.1	KAB1425768.1	KAB1446946.1	KAB1461818.1	KAB1465417.1	GEO46_00385	GEO45_00385	GZ069_00385	GZ070_00385	HFT09_00390	JYN21_00390
Nonfimbrial adherence determinants	MisL	misL	Gene_4627	SeSA_A3962	KKE88387.1	PAO96508.1	PAP28528.1	PDW07274.1	RJO92261.1	RJO84511.1	RJO87818.1	RJO66924.1	RJQ10107.1	RJR69346.1	RJQ00639.1	RJR17115.1	-	RJQ99303.1	RJQ91150.1	RJQ67438.1	RJQ16337.1	RJR51556.1	RJR52722.1	RJQ04620.1	RJR12573.1	RJR62304.1	RJS38883.1	RJS29899.1	RJS37874.1	KAB1386098.1	KAB1386398.1	KAB1389072.1	-	KAB1404582.1	KAB1419631.1	KAB1424230.1	KAB1409335.1	KAB1412835.1	KAB1425761.1	KAB1444650.1	KAB1461811.1	KAB1465423.1	GEO46_00425	GEO45_00425	GZ069_00425	GZ070_00425	HFT09_00430	JYN21_00430
	RatB	ratB	Gene_3309	-	-	-	PAP30604.1	PDW07065.1	RJO91179.1	RJO81091.1	RJO85731.1	RJO78528.1	RJQ01783.1	RJR69938.1	RJQ01144.1	RJR20383.1	RJR44737.1	-	RJR01966.1	RJQ72636.1	RJQ15376.1	RJR60660.1	RJR56108.1	RJP94622.1	RJR03145.1	-	RJS39786.1	RJS34667.1	RJS43689.1	KAB1388136.1	KAB1388535.1	KAB1397584.1	-	KAB1398402.1	KAB1422728.1	KAB1432832.1	KAB1407359.1	KAB1420224.1	KAB1432813.1	KAB1450422.1	KAB1461468.1	KAB1465699.1	GEO46_06095	GEO45_06090	GZ069_06340	GZ070_06345	HFT09_06145	JYN21_07100
	ShdA	shdA	Gene_3307	-	KKE88956.1	PAO96970.1	PAP30605.1	PDW07064.1	RJO91180.1	RJO81341.1	RJO80550.1	RJO79711.1	RJQ12822.1	RJR67460.1	RJQ01145.1	RJR20382.1	RJR44736.1	RJQ97922.1	RJR01967.1	RJQ72635.1	RJQ15375.1	RJR60087.1	RJR56109.1	RJQ05161.1	RJR07524.1	RJR59688.1	RJS39787.1	RJS34666.1	RJS43690.1	KAB1388259.1	KAB1390255.1	KAB1397583.1	KAB1386848.1	KAB1409996.1	KAB1422727.1	KAB1439050.1	KAB1404106.1	KAB1415599.1	KAB1425926.1	KAB1450421.1	KAB1461467.1	KAB1465698.1	GEO46_06105	GEO45_06100	GZ069_06350	GZ070_06355	HFT09_06155	JYN21_07110
	SinH	sinH	Gene_3313	SeSA_A2754	KKE88864.1	PAO96973.1	PAP30601.1	PDW07068.1	RJO91176.1	RJO81088.1	RJO85734.1	RJO78531.1	RJQ01780.1	RJR69941.1	RJQ01141.1	RJR20386.1	RJR44740.1	RJQ93950.1	RJR01963.1	RJQ72639.1	RJQ15379.1	RJR60657.1	RJR56105.1	RJP94625.1	RJR03148.1	RJR62468.1	RJS39783.1	RJS34670.1	RJS43686.1	KAB1388139.1	KAB1388532.1	KAB1397587.1	KAB1384364.1	KAB1398482.1	KAB1422731.1	KAB1432829.1	KAB1407356.1	KAB1420227.1	KAB1432810.1	KAB1450425.1	KAB1461471.1	KAB1465702.1	GEO46_06080	GEO45_06075	GZ069_06325	GZ070_06330	HFT09_06130	JYN21_07085
Regulation	PhoPQ	phoP	Gene_1891	SeSA_A1310	KKE87830.1	PAO98627.1	PAP32971.1	PDW09470.1	RJO90080.1	RJO92050.1	RJO80184.1	RJO74213.1	RJQ09080.1	RJR68451.1	RJQ03320.1	RJR19014.1	RJR46720.1	RJQ99904.1	RJQ96104.1	RJQ69133.1	RJQ16619.1	RJR56204.1	RJR55979.1	RJQ03750.1	RJR07117.1	RJR65784.1	RJS37624.1	RJS33767.1	RJS44433.1	KAB1390399.1	KAB1396333.1	KAB1394854.1	KAB1384455.1	KAB1408756.1	KAB1417573.1	KAB1430726.1	KAB1406444.1	KAB1422639.1	KAB1430170.1	KAB1456831.1	KAB1458766.1	KAB1462619.1	GEO46_13125	GEO45_13115	GZ069_13210	GZ070_12915	HFT09_13025	JYN21_13680
		phoQ	Gene_1890	SeSA_A1309	KKE87817.1	PAO97846.1	PAP32605.1	PDW09180.1	RJO90081.1	RJO92051.1	RJO80185.1	RJO74214.1	RJQ09081.1	RJR68452.1	RJQ03321.1	RJR19015.1	RJR46719.1	RJQ99905.1	RJQ96103.1	RJQ69134.1	RJQ16618.1	RJR56205.1	RJR55980.1	RJQ03749.1	RJR07118.1	RJR65783.1	RJS37623.1	RJS33766.1	RJS44434.1	KAB1390398.1	KAB1396332.1	KAB1394853.1	KAB1384456.1	KAB1408755.1	KAB1417574.1	KAB1430727.1	KAB1406445.1	KAB1422638.1	KAB1430171.1	KAB1456830.1	KAB1458765.1	KAB1462618.1	GEO46_13130	GEO45_13120	GZ069_13215	GZ070_12920	HFT09_13030	JYN21_13685
Secretion system	TTSS (SPI-1 encode)	hilA	Gene_3618	SeSA_A3029	KKE89332.1	PAO98787.1	PAP31129.1	PDW07392.1	RJO83883.1	RJO93187.1	RJO86227.1	RJO67932.1	RJQ01481.1	RJR69126.1	RJP99458.1	RJR20168.1	RJR50300.1	RJR02352.1	RJQ94717.1	RJQ70390.1	RJQ19605.1	RJR57908.1	RJR60252.1	RJP97295.1	RJR02462.1	RJR62484.1	RJS38117.1	RJS37424.1	RJS44228.1	KAB1390608.1	KAB1388197.1	KAB1394111.1	KAB1385539.1	KAB1405754.1	KAB1418531.1	KAB1423245.1	KAB1409257.1	KAB1416004.1	KAB1431866.1	KAB1459839.1	KAB1460580.1	KAB1463576.1	GEO46_04795	GEO45_04795	GZ069_04770	GZ070_04775	HFT09_04910	JYN21_05455
		hilC	Gene_3609	SeSA_A3020	KKE89323.1	PAO98778.1	PAP31138.1	PDW07383.1	RJO83874.1	RJO93196.1	RJO86303.1	-	RJQ05632.1	RJR61550.1	RJP99449.1	-	RJR46288.1	RJR02361.1	RJQ89550.1	RJQ70399.1	RJQ19614.1	RJR57917.1	RJR60243.1	RJQ01933.1	RJQ96486.1	RJR64511.1	RJS38126.1	RJS37415.1	RJS37937.1	-	KAB1383181.1	KAB1399646.1	KAB1385530.1	KAB1405745.1	KAB1417503.1	KAB1419209.1	KAB1409266.1	KAB1412031.1	KAB1431874.1	KAB1459830.1	KAB1460571.1	KAB1463585.1	GEO46_04840	GEO45_04840	GZ069_04815	GZ070_04820	HFT09_04955	JYN21_05500
		hilD	Gene_3617	SeSA_A3028	KKE89331.1	PAO98786.1	PAP31130.1	PDW07391.1	RJO83882.1	RJO93188.1	RJO86226.1	RJO67931.1	RJQ01480.1	RJR69127.1	RJP99457.1	RJR17294.1	RJR50301.1	RJR02353.1	RJQ89542.1	RJQ70391.1	RJQ19606.1	RJR57909.1	RJR60251.1	RJQ01925.1	RJQ97937.1	RJR62483.1	RJS38118.1	RJS37423.1	RJS44227.1	KAB1390607.1	KAB1387938.1	KAB1399638.1	KAB1385538.1	KAB1405753.1	KAB1418532.1	KAB1419201.1	KAB1409258.1	KAB1416003.1	KAB1431867.1	KAB1459838.1	KAB1460579.1	KAB1463577.1	GEO46_04800	GEO45_04800	GZ069_04775	GZ070_04780	HFT09_04915	JYN21_05460
		iacP	Gene_3623	SeSA_A3034	KKE89337.1	PAO98792.1	PAP31124.1	PDW07397.1	RJO83888.1	RJO93182.1	RJO86232.1	RJO67937.1	RJQ01486.1	RJR69121.1	RJP99463.1	RJR20163.1	RJR50295.1	RJR02347.1	RJQ94712.1	RJQ70385.1	RJQ19600.1	RJR57903.1	RJR60257.1	RJP97290.1	RJR02467.1	RJR62489.1	RJS38112.1	RJS37429.1	RJS44233.1	KAB1391624.1	KAB1388202.1	KAB1394106.1	KAB1385544.1	KAB1405759.1	KAB1418526.1	KAB1423250.1	KAB1409252.1	KAB1416009.1	KAB1431861.1	KAB1459844.1	KAB1460585.1	KAB1463571.1	GEO46_04770	GEO45_04770	GZ069_04745	GZ070_04750	HFT09_04885	JYN21_05430
		iagB	Gene_3619	SeSA_A3030	KKE89333.1	PAO98788.1	PAP31128.1	PDW07393.1	RJO83884.1	RJO93186.1	RJO86228.1	RJO67933.1	RJQ01482.1	RJR69125.1	RJP99459.1	RJR20167.1	RJR50299.1	RJR02351.1	RJQ94716.1	RJQ70389.1	RJQ19604.1	RJR57907.1	RJR60253.1	RJP97294.1	RJR02463.1	RJR62485.1	RJS38116.1	RJS37425.1	RJS44229.1	KAB1390609.1	KAB1388198.1	KAB1394110.1	KAB1385540.1	KAB1405755.1	KAB1418530.1	KAB1423246.1	KAB1409256.1	KAB1416005.1	KAB1431865.1	KAB1459840.1	KAB1460581.1	KAB1463575.1	GEO46_04790	GEO45_04790	GZ069_04765	GZ070_04770	HFT09_04905	JYN21_05450
		invA	Gene_3638	SeSA_A3049	KKE89352.1	PAO98807.1	PAP31109.1	PDW07412.1	RJO83903.1	RJO93167.1	RJO86247.1	RJO67114.1	RJQ01501.1	RJR69106.1	RJP99478.1	RJR20148.1	RJR50280.1	RJR02332.1	RJQ94697.1	RJQ70370.1	RJQ19585.1	RJR57888.1	RJR60272.1	RJP97275.1	RJR02482.1	RJR62504.1	RJS38097.1	RJS37444.1	RJS44248.1	KAB1388227.1	KAB1389078.1	KAB1394091.1	KAB1385559.1	KAB1405774.1	KAB1418511.1	KAB1423265.1	KAB1409237.1	KAB1416024.1	KAB1431846.1	KAB1459859.1	KAB1460600.1	KAB1463556.1	GEO46_04695	GEO45_04695	GZ069_04670	GZ070_04675	HFT09_04810	JYN21_05355
		invB	Gene_3637	SeSA_A3048	KKE89351.1	PAO98806.1	PAP31110.1	PDW07411.1	RJO83902.1	RJO93168.1	RJO86246.1	RJO67115.1	RJQ01500.1	RJR69107.1	RJP99477.1	RJR20149.1	RJR50281.1	RJR02333.1	RJQ94698.1	RJQ70371.1	RJQ19586.1	RJR57889.1	RJR60271.1	RJP97276.1	RJR02481.1	RJR62503.1	RJS38098.1	RJS37443.1	RJS44247.1	KAB1388228.1	KAB1389079.1	KAB1394092.1	KAB1385558.1	KAB1405773.1	KAB1418512.1	KAB1423264.1	KAB1409238.1	KAB1416023.1	KAB1431847.1	KAB1459858.1	KAB1460599.1	KAB1463557.1	GEO46_04700	GEO45_04700	GZ069_04675	GZ070_04680	HFT09_04815	JYN21_05360
		invC	Gene_3636	SeSA_A3047	KKE89350.1	PAO98805.1	PAP31111.1	PDW07410.1	RJO83901.1	RJO93169.1	RJO86245.1	RJO67116.1	RJQ01499.1	RJR69108.1	RJP99476.1	RJR20150.1	RJR50282.1	RJR02334.1	RJQ94699.1	RJQ70372.1	RJQ19587.1	RJR57890.1	RJR60270.1	RJP97277.1	RJR02480.1	RJR62502.1	RJS38099.1	RJS37442.1	RJS44246.1	KAB1388229.1	KAB1389080.1	KAB1394093.1	KAB1385557.1	KAB1405772.1	KAB1418513.1	KAB1423263.1	KAB1409239.1	KAB1416022.1	KAB1431848.1	KAB1459857.1	KAB1460598.1	KAB1463558.1	GEO46_04705	GEO45_04705	GZ069_04680	GZ070_04685	HFT09_04820	JYN21_05365
		invE	Gene_3639	SeSA_A3050	KKE89353.1	PAO98808.1	PAP31108.1	PDW07413.1	RJO83904.1	RJO93166.1	RJO86248.1	RJO67113.1	RJQ01502.1	RJR69105.1	RJP99479.1	RJR20147.1	RJR50279.1	RJR02331.1	RJQ94696.1	RJQ70369.1	RJQ19584.1	RJR57887.1	RJR60273.1	RJP97274.1	RJR02483.1	RJR62505.1	RJS38096.1	RJS37445.1	RJS44249.1	KAB1388226.1	KAB1389077.1	KAB1394090.1	KAB1385560.1	KAB1405775.1	KAB1418510.1	KAB1423266.1	KAB1409236.1	KAB1416025.1	KAB1431845.1	KAB1459860.1	KAB1460601.1	KAB1463555.1	GEO46_04690	GEO45_04690	GZ069_04665	GZ070_04670	HFT09_04805	JYN21_05350
		invF	Gene_3641	SeSA_A3052	KKE89355.1	PAO99034.1	PAP31192.1	PDW07638.1	RJO84086.1	RJO93288.1	RJO86301.1	RJO67128.1	RJQ01504.1	RJR69128.1	RJP99604.1	RJR20169.1	RJR50310.1	RJR02460.1	RJQ94719.1	RJQ70497.1	RJQ19714.1	RJR58008.1	RJR60398.1	RJP97297.1	RJR02488.1	RJR62508.1	RJS38241.1	RJS37501.1	RJS44291.1	KAB1388239.1	KAB1389091.1	KAB1394112.1	KAB1385779.1	KAB1406000.1	KAB1418540.1	KAB1423268.1	KAB1409313.1	KAB1416027.1	KAB1432048.1	KAB1459868.1	KAB1460658.1	KAB1463601.1	GEO46_04680	GEO45_04680	GZ069_04655	GZ070_04660	HFT09_04795	JYN21_05340
		invG	Gene_3640	SeSA_A3051	KKE89354.1	PAO98809.1	PAP31107.1	PDW07414.1	RJO83905.1	RJO93165.1	RJO86249.1	RJO67112.1	RJQ01503.1	RJR69104.1	RJP99480.1	RJR20146.1	RJR50278.1	RJR02330.1	RJQ94695.1	RJQ70368.1	RJQ19583.1	RJR57886.1	RJR60274.1	RJP97273.1	RJR02484.1	RJR62506.1	RJS38095.1	RJS37446.1	RJS44250.1	KAB1388225.1	KAB1389076.1	KAB1394089.1	KAB1385561.1	KAB1405776.1	KAB1418509.1	KAB1423267.1	KAB1409235.1	KAB1416026.1	KAB1431844.1	KAB1459861.1	KAB1460602.1	KAB1463554.1	GEO46_04685	GEO45_04685	GZ069_04660	GZ070_04665	HFT09_04800	JYN21_05345
		invH	Gene_3643	SeSA_A3054	KKE89356.1	PAO98810.1	PAP31106.1	PDW07415.1	RJO83906.1	RJO93164.1	RJO86250.1	RJO67111.1	RJP99709.1	RJR69103.1	RJP99481.1	RJR20145.1	RJR50277.1	RJR02329.1	RJQ94694.1	RJQ70367.1	RJQ19582.1	RJR57885.1	RJR60275.1	RJP97272.1	RJR02485.1	RJR62507.1	RJS38094.1	RJS37447.1	RJS44251.1	KAB1397545.1	KAB1384423.1	KAB1394088.1	KAB1385562.1	KAB1405777.1	KAB1418508.1	KAB1420087.1	KAB1409234.1	KAB1418341.1	KAB1431843.1	KAB1459862.1	KAB1460603.1	KAB1463553.1	GEO46_04675	GEO45_04675	GZ069_04650	GZ070_04655	HFT09_04790	JYN21_05335
		invI	Gene_3635	SeSA_A3046	KKE89349.1	PAO98804.1	PAP31112.1	PDW07409.1	RJO83900.1	RJO93170.1	RJO86244.1	RJO67117.1	RJQ01498.1	RJR69109.1	RJP99475.1	RJR20151.1	RJR50283.1	RJR02335.1	RJQ94700.1	RJQ70373.1	RJQ19588.1	RJR57891.1	RJR60269.1	RJP97278.1	RJR02479.1	RJR62501.1	RJS38100.1	RJS37441.1	RJS44245.1	KAB1388230.1	KAB1389081.1	KAB1394094.1	KAB1385556.1	KAB1405771.1	KAB1418514.1	KAB1423262.1	KAB1409240.1	KAB1416021.1	KAB1431849.1	KAB1459856.1	KAB1460597.1	KAB1463559.1	GEO46_04710	GEO45_04710	GZ069_04685	GZ070_04690	HFT09_04825	JYN21_05370
		invJ	Gene_3634	SeSA_A3045	KKE89348.1	PAO98803.1	PAP31113.1	PDW07408.1	RJO83899.1	RJO93171.1	RJO86243.1	RJO67118.1	RJQ01497.1	RJR69110.1	RJP99474.1	RJR20152.1	RJR50284.1	RJR02336.1	RJQ94701.1	RJQ70374.1	RJQ19589.1	RJR57892.1	RJR60268.1	RJP97279.1	RJR02478.1	RJR62500.1	RJS38101.1	RJS37440.1	RJS44244.1	KAB1388231.1	KAB1389082.1	KAB1394095.1	KAB1385555.1	KAB1405770.1	KAB1418515.1	KAB1423261.1	KAB1409241.1	KAB1416020.1	KAB1431850.1	KAB1459855.1	KAB1460596.1	KAB1463560.1	GEO46_04715	GEO45_04715	GZ069_04690	GZ070_04695	HFT09_04830	JYN21_05375
		orgA	Gene_3612	SeSA_A3023	KKE89326.1	PAO98781.1	PAP31135.1	PDW07386.1	RJO83877.1	RJO93193.1	RJO86221.1	RJO67926.1	RJQ01475.1	RJR62324.1	RJP99452.1	RJR17289.1	RJR50306.1	RJR02358.1	RJQ89547.1	RJQ70396.1	RJQ19611.1	RJR57914.1	RJR60246.1	RJQ01930.1	RJQ97942.1	RJR62478.1	RJS38123.1	RJS37418.1	RJS44222.1	KAB1390602.1	KAB1387933.1	KAB1399643.1	KAB1385533.1	KAB1405748.1	KAB1418537.1	KAB1419206.1	KAB1409263.1	KAB1415998.1	KAB1431872.1	KAB1459833.1	KAB1460574.1	KAB1463582.1	GEO46_04825	GEO45_04825	GZ069_04800	GZ070_04805	HFT09_04940	JYN21_05485
		orgB	Gene_3611	-	KKE89325.1	PAO98780.1	PAP31136.1	PDW07385.1	RJO83876.1	RJO93194.1	RJO86220.1	RJO67925.1	RJQ01474.1	RJR62325.1	RJP99451.1	RJR17288.1	RJR50307.1	RJR02359.1	RJQ89548.1	RJQ70397.1	RJQ19612.1	RJR57915.1	RJR60245.1	RJQ01931.1	RJQ97943.1	RJR62477.1	RJS38124.1	RJS37417.1	RJS44221.1	KAB1390601.1	KAB1387932.1	KAB1399644.1	KAB1385532.1	KAB1405747.1	KAB1418538.1	KAB1419207.1	KAB1409264.1	KAB1415997.1	KAB1431873.1	KAB1459832.1	KAB1460573.1	KAB1463583.1	GEO46_04830	GEO45_04830	GZ069_04805	GZ070_04810	HFT09_04945	JYN21_05490
		orgC	Gene_3610	SeSA_A3021	KKE89324.1	PAO98779.1	PAP31137.1	PDW07384.1	RJO83875.1	RJO93195.1	RJO86219.1	RJO67924.1	RJQ01473.1	RJR62326.1	RJP99450.1	RJR17287.1	RJR50308.1	RJR02360.1	RJQ89549.1	RJQ70398.1	RJQ19613.1	RJR57916.1	RJR60244.1	RJQ01932.1	RJQ97944.1	RJR62476.1	RJS38125.1	RJS37416.1	RJS44220.1	KAB1390600.1	KAB1387939.1	KAB1399645.1	KAB1385531.1	KAB1405746.1	KAB1418539.1	KAB1419208.1	KAB1409265.1	KAB1415996.1	KAB1432049.1	KAB1459831.1	KAB1460572.1	KAB1463584.1	GEO46_04835	GEO45_04835	GZ069_04810	GZ070_04815	HFT09_04950	JYN21_05495
		prgH	Gene_3616	SeSA_A3027	KKE89330.1	PAO98785.1	PAP31131.1	PDW07390.1	RJO83881.1	RJO93189.1	RJO86225.1	RJO67930.1	RJQ01479.1	RJR62320.1	RJP99456.1	RJR17293.1	RJR50302.1	RJR02354.1	RJQ89543.1	RJQ70392.1	RJQ19607.1	RJR57910.1	RJR60250.1	RJQ01926.1	RJQ97938.1	RJR62482.1	RJS38119.1	RJS37422.1	RJS44226.1	KAB1390606.1	KAB1387937.1	KAB1399639.1	KAB1385537.1	KAB1405752.1	KAB1418533.1	KAB1419202.1	KAB1409259.1	KAB1416002.1	KAB1431868.1	KAB1459837.1	KAB1460578.1	KAB1463578.1	GEO46_04805	GEO45_04805	GZ069_04780	GZ070_04785	HFT09_04920	JYN21_05465
		prgI	Gene_3615	SeSA_A3026	KKE89329.1	PAO98784.1	PAP31132.1	PDW07389.1	RJO83880.1	RJO93190.1	RJO86224.1	RJO67929.1	RJQ01478.1	RJR62321.1	RJP99455.1	RJR17292.1	RJR50303.1	RJR02355.1	RJQ89544.1	RJQ70393.1	RJQ19608.1	RJR57911.1	RJR60249.1	RJQ01927.1	RJQ97939.1	RJR62481.1	RJS38120.1	RJS37421.1	RJS44225.1	KAB1390605.1	KAB1387936.1	KAB1399640.1	KAB1385536.1	KAB1405751.1	KAB1418534.1	KAB1419203.1	KAB1409260.1	KAB1416001.1	KAB1431869.1	KAB1459836.1	KAB1460577.1	KAB1463579.1	GEO46_04810	GEO45_04810	GZ069_04785	GZ070_04790	HFT09_04925	JYN21_05470
		prgJ	Gene_3614	SeSA_A3025	KKE89328.1	PAO98783.1	PAP31133.1	PDW07388.1	RJO83879.1	RJO93191.1	RJO86223.1	RJO67928.1	RJQ01477.1	RJR62322.1	RJP99454.1	RJR17291.1	RJR50304.1	RJR02356.1	RJQ89545.1	RJQ70394.1	RJQ19609.1	RJR57912.1	RJR60248.1	RJQ01928.1	RJQ97940.1	RJR62480.1	RJS38121.1	RJS37420.1	RJS44224.1	KAB1390604.1	KAB1387935.1	KAB1399641.1	KAB1385535.1	KAB1405750.1	KAB1418535.1	KAB1419204.1	KAB1409261.1	KAB1416000.1	KAB1431870.1	KAB1459835.1	KAB1460576.1	KAB1463580.1	GEO46_04815	GEO45_04815	GZ069_04790	GZ070_04795	HFT09_04930	JYN21_05475
		prgK	Gene_3613	SeSA_A3024	KKE89327.1	PAO98782.1	PAP31134.1	PDW07387.1	RJO83878.1	RJO93192.1	RJO86222.1	RJO67927.1	RJQ01476.1	RJR62323.1	RJP99453.1	RJR17290.1	RJR50305.1	RJR02357.1	RJQ89546.1	RJQ70395.1	RJQ19610.1	RJR57913.1	RJR60247.1	RJQ01929.1	RJQ97941.1	RJR62479.1	RJS38122.1	RJS37419.1	RJS44223.1	KAB1390603.1	KAB1387934.1	KAB1399642.1	KAB1385534.1	KAB1405749.1	KAB1418536.1	KAB1419205.1	KAB1409262.1	KAB1415999.1	KAB1431871.1	KAB1459834.1	KAB1460575.1	KAB1463581.1	GEO46_04820	GEO45_04820	GZ069_04795	GZ070_04800	HFT09_04935	JYN21_05480
		sicA	Gene_3628	SeSA_A3039	KKE89342.1	PAO98797.1	PAP31119.1	PDW07402.1	RJO83893.1	RJO93177.1	RJO86237.1	RJO67124.1	RJQ01491.1	RJR69116.1	RJP99468.1	RJR20158.1	RJR50290.1	RJR02342.1	RJQ94707.1	RJQ70380.1	RJQ19595.1	RJR57898.1	RJR60262.1	RJP97285.1	RJR02472.1	RJR62494.1	RJS38107.1	RJS37434.1	RJS44238.1	KAB1388237.1	KAB1389088.1	KAB1394101.1	KAB1385549.1	KAB1405764.1	KAB1418521.1	KAB1423255.1	KAB1409247.1	KAB1416014.1	KAB1431856.1	KAB1459849.1	KAB1460590.1	KAB1463566.1	GEO46_04745	GEO45_04745	GZ069_04720	GZ070_04725	HFT09_04860	JYN21_05405
		sicP	Gene_3621	SeSA_A3032	KKE89335.1	PAO98790.1	PAP31126.1	PDW07395.1	RJO83886.1	RJO93184.1	RJO86230.1	RJO67935.1	RJQ01484.1	RJR69123.1	RJP99461.1	RJR20165.1	RJR50297.1	RJR02349.1	RJQ94714.1	RJQ70387.1	RJQ19602.1	RJR57905.1	RJR60255.1	RJP97292.1	RJR02465.1	RJR62487.1	RJS38114.1	RJS37427.1	RJS44231.1	KAB1384203.1	KAB1388200.1	KAB1394108.1	KAB1385542.1	KAB1405757.1	KAB1418528.1	KAB1423248.1	KAB1409254.1	KAB1416007.1	KAB1431863.1	KAB1459842.1	KAB1460583.1	KAB1463573.1	GEO46_04780	GEO45_04780	GZ069_04755	GZ070_04760	HFT09_04895	JYN21_05440
		sipD	Gene_3625	SeSA_A3036	KKE89339.1	PAO98794.1	PAP31122.1	PDW07399.1	RJO83890.1	RJO93180.1	RJO86234.1	RJO67127.1	RJQ01488.1	RJR69119.1	RJP99465.1	RJR20161.1	RJR50293.1	RJR02345.1	RJQ94710.1	RJQ70383.1	RJQ19598.1	RJR57901.1	RJR60259.1	RJP97288.1	RJR02469.1	RJR62491.1	RJS38110.1	RJS37431.1	RJS44235.1	KAB1391626.1	KAB1388204.1	KAB1394104.1	KAB1385546.1	KAB1405761.1	KAB1418524.1	KAB1423252.1	KAB1409250.1	KAB1416011.1	KAB1431859.1	KAB1459846.1	KAB1460587.1	KAB1463569.1	GEO46_04760	GEO45_04760	GZ069_04735	GZ070_04740	HFT09_04875	JYN21_05420
		spaO	Gene_3633	SeSA_A3044	KKE89347.1	PAO98802.1	PAP31114.1	PDW07407.1	RJO83898.1	RJO93172.1	RJO86242.1	RJO67119.1	RJQ01496.1	RJR69111.1	RJP99473.1	RJR20153.1	RJR50285.1	RJR02337.1	RJQ94702.1	RJQ70375.1	RJQ19590.1	RJR57893.1	RJR60267.1	RJP97280.1	RJR02477.1	RJR62499.1	RJS38102.1	RJS37439.1	RJS44243.1	KAB1388232.1	KAB1389083.1	KAB1394096.1	KAB1385554.1	KAB1405769.1	KAB1418516.1	KAB1423260.1	KAB1409242.1	KAB1416019.1	KAB1431851.1	KAB1459854.1	KAB1460595.1	KAB1463561.1	GEO46_04720	GEO45_04720	GZ069_04695	GZ070_04700	HFT09_04835	JYN21_05380
		spaP	Gene_3632	SeSA_A3043	KKE89346.1	PAO98801.1	PAP31115.1	PDW07406.1	RJO83897.1	RJO93173.1	RJO86241.1	RJO67120.1	RJQ01495.1	RJR69112.1	RJP99472.1	RJR20154.1	RJR50286.1	RJR02338.1	RJQ94703.1	RJQ70376.1	RJQ19591.1	RJR57894.1	RJR60266.1	RJP97281.1	RJR02476.1	RJR62498.1	RJS38103.1	RJS37438.1	RJS44242.1	KAB1388233.1	KAB1389084.1	KAB1394097.1	KAB1385553.1	KAB1405768.1	KAB1418517.1	KAB1423259.1	KAB1409243.1	KAB1416018.1	KAB1431852.1	KAB1459853.1	KAB1460594.1	KAB1463562.1	GEO46_04725	GEO45_04725	GZ069_04700	GZ070_04705	HFT09_04840	JYN21_05385
		spaQ	Gene_3631	SeSA_A3042	KKE89345.1	PAO98800.1	PAP31116.1	PDW07405.1	RJO83896.1	RJO93174.1	RJO86240.1	RJO67121.1	RJQ01494.1	RJR69113.1	RJP99471.1	RJR20155.1	RJR50287.1	RJR02339.1	RJQ94704.1	RJQ70377.1	RJQ19592.1	RJR57895.1	RJR60265.1	RJP97282.1	RJR02475.1	RJR62497.1	RJS38104.1	RJS37437.1	RJS44241.1	KAB1388234.1	KAB1389085.1	KAB1394098.1	KAB1385552.1	KAB1405767.1	KAB1418518.1	KAB1423258.1	KAB1409244.1	KAB1416017.1	KAB1431853.1	KAB1459852.1	KAB1460593.1	KAB1463563.1	GEO46_04730	GEO45_04730	GZ069_04705	GZ070_04710	HFT09_04845	JYN21_05390
		spaR	Gene_3630	SeSA_A3041	KKE89344.1	PAO98799.1	PAP31117.1	PDW07404.1	RJO83895.1	RJO93175.1	RJO86239.1	RJO67122.1	RJQ01493.1	RJR69114.1	RJP99470.1	RJR20156.1	RJR50288.1	RJR02340.1	RJQ94705.1	RJQ70378.1	RJQ19593.1	RJR57896.1	RJR60264.1	RJP97283.1	RJR02474.1	RJR62496.1	RJS38105.1	RJS37436.1	RJS44240.1	KAB1388235.1	KAB1389086.1	KAB1394099.1	KAB1385551.1	KAB1405766.1	KAB1418519.1	KAB1423257.1	KAB1409245.1	KAB1416016.1	KAB1431854.1	KAB1459851.1	KAB1460592.1	KAB1463564.1	GEO46_04735	GEO45_04735	GZ069_04710	GZ070_04715	HFT09_04850	JYN21_05395
		spaS	Gene_3629	SeSA_A3040	KKE89343.1	PAO98798.1	PAP31118.1	PDW07403.1	RJO83894.1	RJO93176.1	RJO86238.1	RJO67123.1	RJQ01492.1	RJR69115.1	RJP99469.1	RJR20157.1	RJR50289.1	RJR02341.1	RJQ94706.1	RJQ70379.1	RJQ19594.1	RJR57897.1	RJR60263.1	RJP97284.1	RJR02473.1	RJR62495.1	RJS38106.1	RJS37435.1	RJS44239.1	KAB1388236.1	KAB1389087.1	KAB1394100.1	KAB1385550.1	KAB1405765.1	KAB1418520.1	KAB1423256.1	KAB1409246.1	KAB1416015.1	KAB1431855.1	KAB1459850.1	KAB1460591.1	KAB1463565.1	GEO46_04740	GEO45_04740	GZ069_04715	GZ070_04720	HFT09_04855	JYN21_05400
		sprB	Gene_3608	SeSA_A3019	KKE89322.1	PAO98776.1	PAP31140.1	PDW07381.1	RJO83872.1	RJO93198.1	RJO86305.1	RJO73956.1	RJQ05630.1	RJR68889.1	RJP99447.1	RJR25821.1	RJR46289.1	RJR02363.1	RJR01456.1	RJQ70401.1	RJQ19616.1	RJR57919.1	RJR60241.1	RJQ01935.1	RJQ96484.1	RJR64513.1	RJS38128.1	RJS37413.1	RJS37939.1	KAB1383176.1	KAB1391347.1	KAB1399647.1	KAB1385529.1	KAB1405744.1	KAB1417502.1	KAB1433355.1	KAB1409267.1	KAB1411875.1	KAB1431875.1	KAB1459829.1	KAB1460570.1	KAB1463586.1	GEO46_04845	GEO45_04845	GZ069_04820	GZ070_04825	HFT09_04960	JYN21_05505
	TTSS (SPI-2 encode)	ssaC	Gene_2128	SeSA_A1491	KKE86826.1	PAO98011.1	PAP32770.1	PDW09397.1	RJO89917.1	RJO91833.1	RJO85376.1	RJO71213.1	RJQ01352.1	RJR69256.1	RJQ03157.1	RJR24868.1	RJR49873.1	RJQ99741.1	RJQ98738.1	RJQ70093.1	RJQ19239.1	RJR54186.1	RJR56937.1	RJQ01458.1	RJQ98546.1	RJR64061.1	RJS37505.1	RJS33930.1	RJS42772.1	KAB1388928.1	KAB1391610.1	KAB1389827.1	KAB1385186.1	KAB1408918.1	KAB1421482.1	KAB1424740.1	KAB1402227.1	KAB1412811.1	KAB1430001.1	KAB1448663.1	KAB1453184.1	KAB1464290.1	GEO46_12275	GEO45_12265	GZ069_12375	GZ070_12080	HFT09_11890	JYN21_12845
		ssaD	Gene_2129	SeSA_A1492	KKE86827.1	PAO98012.1	PAP32771.1	PDW09398.1	RJO89916.1	RJO91832.1	RJO85377.1	RJO71212.1	RJQ01353.1	RJR69257.1	RJQ03156.1	RJR24869.1	RJR49872.1	RJQ99740.1	RJQ98739.1	RJQ70092.1	RJQ19238.1	RJR54187.1	RJR56938.1	RJQ01457.1	RJQ98545.1	RJR64060.1	RJS37506.1	RJS33931.1	RJS42773.1	KAB1388927.1	KAB1391611.1	KAB1389828.1	KAB1385185.1	KAB1408919.1	KAB1421483.1	KAB1424739.1	KAB1402228.1	KAB1412810.1	KAB1430000.1	KAB1448664.1	KAB1453183.1	KAB1464289.1	GEO46_12270	GEO45_12260	GZ069_12370	GZ070_12075	HFT09_11885	JYN21_12840
		ssaE	Gene_2130	SeSA_A1493	KKE86828.1	PAO98013.1	PAP32772.1	PDW09399.1	RJO89915.1	RJO91831.1	RJO85378.1	RJO71211.1	RJQ01354.1	RJR69258.1	RJQ03155.1	RJR24870.1	RJR49871.1	RJQ99739.1	RJQ98740.1	RJQ70091.1	RJQ19237.1	RJR54188.1	RJR56939.1	RJQ01456.1	RJQ98544.1	RJR64059.1	RJS37507.1	RJS33932.1	RJS42774.1	KAB1388926.1	KAB1391612.1	KAB1389829.1	KAB1385184.1	KAB1408920.1	KAB1421484.1	KAB1424738.1	KAB1402229.1	KAB1412809.1	KAB1429999.1	KAB1448665.1	KAB1453182.1	KAB1464288.1	GEO46_12265	GEO45_12255	GZ069_12365	GZ070_12070	HFT09_11880	JYN21_12835
		ssaG	Gene_2140	SeSA_A1502	KKE88455.1	PAO98024.1	PAP32783.1	PDW09410.1	RJO87666.1	RJO91821.1	RJO85388.1	RJO71201.1	RJQ01364.1	RJR69268.1	RJQ03145.1	RJR24880.1	RJR49861.1	RJQ97282.1	RJQ98750.1	RJQ70081.1	RJQ19227.1	RJR54198.1	RJR56949.1	RJQ01446.1	RJQ98191.1	RJR64049.1	RJS37517.1	RJS33942.1	RJS42784.1	KAB1388916.1	KAB1391622.1; KAB1392752.1	KAB1389839.1	KAB1385174.1	KAB1408930.1	KAB1421494.1	KAB1424728.1	KAB1402239.1	KAB1421646.1	KAB1429989.1	KAB1448675.1	KAB1453172.1	KAB1464278.1	GEO46_12215	GEO45_12205	GZ069_12315	GZ070_12020	HFT09_11830	JYN21_12785
		ssaH	Gene_2141	SeSA_A1503	KKE88456.1	PAO98025.1	PAP32784.1	PDW09411.1	RJO87665.1	RJO91820.1	RJO85389.1	RJO71200.1	RJQ01365.1	RJR69269.1	RJQ03144.1	RJR24881.1	RJR49860.1	RJQ97281.1	RJQ98751.1	RJQ70080.1	RJQ19226.1	RJR54199.1	RJR56950.1	RJQ01445.1	RJQ98192.1	RJR64048.1	RJS37518.1	RJS33943.1	RJS42785.1	KAB1388915.1	KAB1392751.1	KAB1389840.1	KAB1385173.1	KAB1408931.1	KAB1421495.1	KAB1424727.1	KAB1402240.1	KAB1421645.1	KAB1429988.1	KAB1448676.1	KAB1453171.1	KAB1464277.1	GEO46_12210	GEO45_12200	GZ069_12310	GZ070_12015	HFT09_11825	JYN21_12780
		ssaI	Gene_2142	SeSA_A1504	KKE88582.1	PAO98633.1	PAP32977.1	PDW09480.1	RJO87695.1	RJO92191.1	RJO85530.1	RJO71216.1	RJQ01379.1	RJR69283.1	RJQ03565.1	RJR24896.1	RJR50081.1	RJQ97287.1	RJQ99092.1	RJQ70145.1	RJQ19291.1	RJR54268.1	RJR57535.1	RJQ01462.1	RJQ98195.1	RJR64081.1	RJS37584.1	RJS34023.1	RJS42850.1	KAB1388952.1	KAB1392756.1	KAB1389846.1	KAB1385342.1	KAB1409140.1	KAB1421507.1	KAB1424744.1	KAB1402364.1	KAB1421652.1	KAB1430331.1	KAB1448741.1	KAB1453190.1	KAB1464335.1	GEO46_12205	GEO45_12195	GZ069_12305	GZ070_12010	HFT09_11820	JYN21_12775
		ssaJ	Gene_2143	SeSA_A1505	KKE88457.1	PAO98026.1	PAP32785.1	PDW09412.1	RJO87664.1	RJO91819.1	RJO85390.1	RJO71199.1	RJQ01366.1	RJR69270.1	RJQ03143.1	RJR24882.1	RJR49859.1	RJQ97280.1	RJQ98752.1	RJQ70079.1	RJQ19225.1	RJR54200.1	RJR56951.1	RJQ01444.1	RJQ98193.1; RJR05452.1	RJR64047.1	RJS37519.1	RJS33944.1	RJS42786.1	-	KAB1392750.1	KAB1389841.1	KAB1385172.1	KAB1408932.1	KAB1421496.1	KAB1424726.1	KAB1402241.1	KAB1421644.1	KAB1429987.1	KAB1448677.1	KAB1453170.1	KAB1464276.1	GEO46_12200	GEO45_12190	GZ069_12300	GZ070_12005	HFT09_11815	JYN21_12770
		ssaK	Gene_2145	SeSA_A1507	KKE88458.1	PAO98027.1	PAP32786.1	PDW09413.1	RJO87663.1	RJO91818.1	RJO85391.1	RJO71198.1	RJQ01367.1	RJR69271.1	RJQ03142.1	RJR24883.1	RJR49858.1	RJQ97279.1	RJQ98753.1	RJQ70078.1	RJQ19224.1	RJR54201.1	RJR56952.1	RJQ01443.1	RJR05450.1	RJR64046.1	RJS37520.1	RJS33945.1	RJS42787.1	KAB1392300.1	KAB1392749.1	KAB1389842.1	KAB1385171.1	KAB1408933.1	KAB1421497.1	KAB1424725.1	KAB1402242.1	KAB1421643.1	KAB1429986.1	KAB1448678.1	KAB1453169.1	KAB1464275.1	GEO46_12190	GEO45_12180	GZ069_12290	GZ070_11995	HFT09_11805	JYN21_12760
		ssaL	Gene_2146	SeSA_A1508	KKE88459.1	PAO98028.1	PAP32787.1	PDW09414.1	RJO87662.1	RJO91817.1	RJO85392.1	RJO71197.1	RJQ01368.1	RJR69272.1	RJQ03141.1	RJR24884.1	RJR49857.1	RJQ97278.1	RJQ98754.1	RJQ70077.1	RJQ19223.1	RJR54202.1	RJR56953.1	RJQ01442.1	RJR05449.1	RJR64045.1	RJS37521.1	RJS33946.1	RJS42788.1	KAB1392299.1	KAB1392748.1	KAB1389843.1	KAB1385170.1	KAB1408934.1	KAB1421498.1	KAB1424724.1	KAB1402243.1	KAB1421642.1	KAB1429985.1	KAB1448679.1	KAB1453168.1	KAB1464274.1	GEO46_12185	GEO45_12175	GZ069_12285	GZ070_11990	HFT09_11800	JYN21_12755
		ssaM	Gene_2147	SeSA_A1509	KKE88460.1	PAO98029.1	PAP32788.1	PDW09415.1	RJO87661.1	RJO91816.1	RJO85393.1	RJO71196.1	RJQ01369.1	RJR69273.1	RJQ03140.1	RJR24885.1	RJR49856.1	RJQ97277.1	RJQ98755.1	RJQ70076.1	RJQ19222.1	RJR54203.1	RJR56954.1	RJQ01441.1	RJR05448.1	RJR64044.1	RJS37522.1	RJS33947.1	RJS42789.1	KAB1392298.1	KAB1392747.1	KAB1389844.1	KAB1385169.1	KAB1408935.1	KAB1421499.1	KAB1424723.1	KAB1402244.1	KAB1421641.1	KAB1429984.1	KAB1448680.1	KAB1453167.1	KAB1464273.1	GEO46_12180	GEO45_12170	GZ069_12280	GZ070_11985	HFT09_11795	JYN21_12750
		ssaN	Gene_2149	SeSA_A1511	KKE88462.1	PAO98031.1	PAP32790.1	PDW09417.1	RJO87659.1	RJO91814.1	RJO85395.1	RJO71194.1	RJQ01371.1	RJR69275.1	RJQ03138.1	RJR24887.1	RJR49854.1	RJQ97275.1	RJQ98757.1	RJQ70074.1	RJQ19220.1	RJR54205.1	RJR56956.1	RJQ01439.1	RJR05446.1	RJR64042.1	RJS37524.1	RJS33949.1	RJS42791.1	KAB1392296.1	KAB1392745.1	-	KAB1385167.1	KAB1408936.1	KAB1421500.1	KAB1424721.1	KAB1402245.1	KAB1421639.1	KAB1429982.1	KAB1448681.1	KAB1453165.1	KAB1464271.1	GEO46_12170	GEO45_12160	GZ069_12270	GZ070_11975	HFT09_11785	JYN21_12740
		ssaO	Gene_2150	SeSA_A1512	KKE88463.1	PAO98032.1	PAP32791.1	PDW09418.1	RJO87658.1	RJO91813.1	RJO85396.1	RJO71193.1	RJQ01372.1	RJR69276.1	RJQ03137.1	RJR24888.1	RJR49853.1	RJQ97274.1	RJQ98758.1	RJQ70073.1	RJQ19219.1	RJR54206.1	RJR56957.1	RJQ01438.1	RJR05445.1	RJR64041.1	RJS37525.1	RJS33950.1	RJS42792.1	KAB1392302.1	KAB1392754.1	KAB1398545.1	KAB1385340.1	KAB1409143.1	KAB1421510.1	KAB1424742.1	KAB1402367.1	KAB1421650.1	KAB1430329.1	KAB1448744.1	KAB1453188.1	KAB1464333.1	GEO46_12165	GEO45_12155	GZ069_12265	GZ070_11970	HFT09_11780	JYN21_12735
		ssaP	Gene_2151	SeSA_A1513	KKE88464.1	PAO98033.1	PAP32792.1	PDW09419.1	RJO87657.1	RJO91812.1	RJO85397.1	RJO71192.1	RJQ01373.1	RJR69277.1	RJQ03136.1	RJR24889.1	RJR49852.1	RJQ97273.1	RJQ98759.1	RJQ70072.1	RJQ19218.1	RJR54207.1	RJR56958.1	RJQ01437.1	RJR05444.1	RJR64040.1	RJS37526.1	RJS33951.1	RJS42793.1	KAB1392295.1	KAB1392744.1	KAB1398542.1	KAB1385166.1	KAB1408937.1	KAB1421501.1	KAB1424720.1	KAB1402246.1	KAB1421638.1	KAB1429981.1	KAB1448682.1	KAB1453164.1	KAB1464270.1	GEO46_12160	GEO45_12150	GZ069_12260	GZ070_11965	HFT09_11775	JYN21_12730
		ssaQ	Gene_2152	SeSA_A1514	KKE88465.1	PAO98034.1	PAP32793.1	PDW09420.1	RJO87656.1	RJO91811.1	RJO85398.1	RJO71191.1	RJQ01374.1	RJR69278.1	RJQ03135.1	RJR24890.1	RJR49851.1	RJQ97272.1	RJQ98760.1	RJQ70071.1	RJQ19217.1	RJR54208.1	RJR56959.1	RJQ01436.1	RJR05443.1	RJR64039.1	RJS37527.1	RJS33952.1	RJS42794.1	KAB1392294.1	KAB1392743.1	KAB1398541.1	KAB1385165.1	KAB1408938.1	KAB1421502.1	KAB1424719.1	KAB1402247.1	KAB1421637.1	KAB1429980.1	KAB1448683.1	KAB1453163.1	KAB1464269.1	GEO46_12155	GEO45_12145	GZ069_12255	GZ070_11960	HFT09_11770	JYN21_12725
		ssaR	Gene_2153	SeSA_A1515	KKE88466.1	PAO98035.1	PAP32794.1	PDW09421.1	RJO87655.1	RJO91810.1	RJO85399.1	RJO71190.1	RJQ01375.1	RJR69279.1	RJQ03134.1	RJR24891.1	RJR49850.1	RJQ97271.1	RJQ98761.1	RJQ70070.1	RJQ19216.1	RJR54209.1	RJR56960.1	RJQ01435.1	RJR05442.1	RJR64038.1	RJS37528.1	RJS33953.1	RJS42795.1	KAB1392293.1	KAB1392742.1	KAB1398540.1	KAB1385164.1	KAB1408939.1	KAB1421503.1	KAB1424718.1	KAB1402248.1	KAB1421636.1	KAB1429979.1	KAB1448684.1	KAB1453162.1	KAB1464268.1	GEO46_12150	GEO45_12140	GZ069_12250	GZ070_11955	HFT09_11765	JYN21_12720
		ssaS	Gene_2154	SeSA_A1516	KKE88467.1	PAO98036.1	PAP32795.1	PDW09422.1	RJO87654.1	RJO91809.1	RJO85400.1	RJO71189.1	RJQ01376.1	RJR69280.1	RJQ03133.1	RJR24892.1	RJR49849.1	RJQ97270.1	RJQ98762.1	RJQ70069.1	RJQ19215.1	RJR54210.1	RJR56961.1	RJQ01434.1	RJR05441.1	RJR64037.1	RJS37529.1	RJS33954.1	RJS42796.1	KAB1392292.1	KAB1392741.1	KAB1398539.1	KAB1385163.1	KAB1408940.1	KAB1421504.1	KAB1424717.1	KAB1402249.1	KAB1421635.1	KAB1429978.1	KAB1448685.1	KAB1453161.1	KAB1464267.1	GEO46_12145	GEO45_12135	GZ069_12245	GZ070_11950	HFT09_11760	JYN21_12715
		ssaT	Gene_2155	SeSA_A1517	KKE88468.1	PAO98037.1	PAP32796.1	PDW09423.1	RJO87653.1	RJO91808.1	RJO85401.1	RJO71188.1	RJQ01377.1	RJR69281.1	RJQ03132.1	RJR24893.1	RJR49848.1	RJQ97269.1	RJQ98763.1	RJQ70068.1	RJQ19214.1	RJR54211.1	RJR56962.1	RJQ01433.1	RJR05440.1	RJR64036.1	RJS37530.1	RJS33955.1	RJS42797.1	KAB1392291.1	KAB1392740.1	KAB1398538.1	KAB1385162.1	KAB1408941.1	-	KAB1424716.1	KAB1402250.1	KAB1421634.1	KAB1429977.1	KAB1448686.1	KAB1453160.1	KAB1464266.1	GEO46_12140	GEO45_12130	GZ069_12240	GZ070_11945	HFT09_11755	JYN21_12710
		ssaU	Gene_2156	SeSA_A1518	KKE88469.1	PAO98038.1	PAP32797.1	PDW09424.1	RJO87652.1	RJO91807.1	RJO85402.1	RJO71187.1	RJQ02015.1	RJR68541.1	RJQ03131.1	RJR17167.1	RJR49847.1	RJQ97268.1	RJQ98764.1	RJQ70067.1	RJQ19213.1	RJR54212.1	RJR56963.1	RJQ01432.1	RJR05439.1	RJR64035.1	RJS37531.1	RJS33956.1	RJS42798.1	KAB1392290.1	KAB1392739.1	KAB1398537.1	KAB1385161.1	KAB1408942.1	KAB1420239.1	KAB1424715.1	KAB1402251.1	KAB1421633.1	KAB1429976.1	KAB1448687.1	KAB1453159.1	KAB1464265.1	GEO46_12135	GEO45_12125	GZ069_12235	GZ070_11940	HFT09_11750	JYN21_12705
		ssaV	Gene_2148	SeSA_A1510	KKE88461.1	PAO98030.1	PAP32789.1	PDW09416.1	RJO87660.1	RJO91815.1	RJO85394.1	RJO71195.1	RJQ01370.1	RJR69274.1	RJQ03139.1	RJR24886.1	RJR49855.1	RJQ97276.1	RJQ98756.1	RJQ70075.1	RJQ19221.1	RJR54204.1	RJR56955.1	RJQ01440.1	RJR05447.1	RJR64043.1	RJS37523.1	RJS33948.1	RJS42790.1	KAB1392297.1	KAB1392746.1	KAB1389848.1	KAB1385168.1	KAB1409142.1	KAB1421509.1	KAB1424722.1	KAB1402366.1	KAB1421640.1	KAB1429983.1	KAB1448743.1	KAB1453166.1	KAB1464272.1	GEO46_12175	GEO45_12165	GZ069_12275	GZ070_11980	HFT09_11790	JYN21_12745
		sscA	Gene_2133	SeSA_A1495	KKE86831.1	PAO98017.1	PAP32776.1	PDW09403.1	RJO89912.1	RJO91828.1	RJO85381.1	RJO71208.1	RJQ01357.1	RJR69261.1	RJQ03152.1	RJR24873.1	RJR49868.1	RJQ99736.1	RJQ98743.1	RJQ70088.1	RJQ19234.1	RJR54191.1	RJR56942.1	RJQ01453.1	RJR12654.1	RJR64056.1	RJS37510.1	RJS33935.1	RJS42777.1	KAB1388923.1	KAB1391615.1	KAB1389832.1	KAB1385181.1	KAB1408923.1	KAB1421487.1	KAB1424735.1	KAB1402232.1	KAB1420202.1	KAB1429996.1	KAB1448668.1	KAB1453179.1	KAB1464285.1	GEO46_12250	GEO45_12240	GZ069_12350	GZ070_12055	HFT09_11865	JYN21_12820
		sscB	Gene_2137	SeSA_A1499	KKE86835.1	PAO98021.1	PAP32780.1	PDW09407.1	RJO89908.1	RJO91824.1	RJO85385.1	RJO71204.1	RJQ01361.1	RJR69265.1	RJQ03148.1	RJR24877.1	RJR49864.1	RJQ99732.1	RJQ98747.1	RJQ70084.1	RJQ19230.1	RJR54195.1	RJR56946.1	RJQ01449.1	RJR12650.1	RJR64052.1	RJS37514.1	RJS33939.1	RJS42781.1	KAB1388919.1	KAB1391619.1	KAB1389836.1	KAB1385177.1	KAB1408927.1	KAB1421491.1	KAB1424731.1	KAB1402236.1	KAB1420206.1	KAB1429992.1	KAB1448672.1	KAB1453175.1	KAB1464281.1	GEO46_12230	GEO45_12220	GZ069_12330	GZ070_12035	HFT09_11845	JYN21_12800
		sseA	Gene_2131	-	KKE86829.1	PAO98015.1	PAP32774.1	PDW09401.1	RJO89914.1	RJO91830.1	RJO85379.1	RJO71210.1	RJQ01355.1	RJR69259.1	RJQ03154.1	RJR24871.1	RJR49870.1	RJQ99738.1	RJQ98741.1	RJQ70090.1	RJQ19236.1	RJR54189.1	RJR56940.1	RJQ01455.1	RJR12656.1	RJR64058.1	RJS37508.1	RJS33933.1	RJS42775.1	KAB1388925.1	KAB1391613.1	KAB1389830.1	KAB1385183.1	KAB1408921.1	KAB1421485.1	KAB1424737.1	KAB1402230.1	KAB1420200.1	KAB1429998.1	KAB1448666.1	KAB1453181.1	KAB1464287.1	GEO46_12260	GEO45_12250	GZ069_12360	GZ070_12065	HFT09_11875	JYN21_12830
		sseB	Gene_2132	SeSA_A1494	KKE86830.1	PAO98016.1	PAP32775.1	PDW09402.1	RJO89913.1	RJO91829.1	RJO85380.1	RJO71209.1	RJQ01356.1	RJR69260.1	RJQ03153.1	RJR24872.1	RJR49869.1	RJQ99737.1	RJQ98742.1	RJQ70089.1	RJQ19235.1	RJR54190.1	RJR56941.1	RJQ01454.1	RJR12655.1	RJR64057.1	RJS37509.1	RJS33934.1	RJS42776.1	KAB1388924.1	KAB1391614.1	KAB1389831.1	KAB1385182.1	KAB1408922.1	KAB1421486.1	KAB1424736.1	KAB1402231.1	KAB1420201.1	KAB1429997.1	KAB1448667.1	KAB1453180.1	KAB1464286.1	GEO46_12255	GEO45_12245	GZ069_12355	GZ070_12060	HFT09_11870	JYN21_12825
		sseC	Gene_2134	SeSA_A1496	KKE86832.1	PAO98018.1	PAP32777.1	PDW09404.1	RJO89911.1	RJO91827.1	RJO85382.1	RJO71207.1	RJQ01358.1	RJR69262.1	RJQ03151.1	RJR24874.1	RJR49867.1	RJQ99735.1	RJQ98744.1	RJQ70087.1	RJQ19233.1	RJR54192.1	RJR56943.1	RJQ01452.1	RJR12653.1	RJR64055.1	RJS37511.1	RJS33936.1	RJS42778.1	KAB1388922.1	KAB1391616.1	KAB1389833.1	KAB1385180.1	KAB1408924.1	KAB1421488.1	KAB1424734.1	KAB1402233.1	KAB1420203.1	KAB1429995.1	KAB1448669.1	KAB1453178.1	KAB1464284.1	GEO46_12245	GEO45_12235	GZ069_12345	GZ070_12050	HFT09_11860	JYN21_12815
		sseD	Gene_2135	SeSA_A1497	KKE86833.1	PAO98019.1	PAP32778.1	PDW09405.1	RJO89910.1	RJO91826.1	RJO85383.1	RJO71206.1	RJQ01359.1	RJR69263.1	RJQ03150.1	RJR24875.1	RJR49866.1	RJQ99734.1	RJQ98745.1	RJQ70086.1	RJQ19232.1	RJR54193.1	RJR56944.1	RJQ01451.1	RJR12652.1	RJR64054.1	RJS37512.1	RJS33937.1	RJS42779.1	KAB1388921.1	KAB1391617.1	KAB1389834.1	KAB1385179.1	KAB1408925.1	KAB1421489.1	KAB1424733.1	KAB1402234.1	KAB1420204.1	KAB1429994.1	KAB1448670.1	KAB1453177.1	KAB1464283.1	GEO46_12240	GEO45_12230	GZ069_12340	GZ070_12045	HFT09_11855	JYN21_12810
		sseE	Gene_2136	SeSA_A1498	KKE86834.1	PAO98020.1	PAP32779.1	PDW09406.1	RJO89909.1	RJO91825.1	RJO85384.1	RJO71205.1	RJQ01360.1	RJR69264.1	RJQ03149.1	RJR24876.1	RJR49865.1	RJQ99733.1	RJQ98746.1	RJQ70085.1	RJQ19231.1	RJR54194.1	RJR56945.1	RJQ01450.1	RJR12651.1	RJR64053.1	RJS37513.1	RJS33938.1	RJS42780.1	KAB1388920.1	KAB1391618.1	KAB1389835.1	KAB1385178.1	KAB1408926.1	KAB1421490.1	KAB1424732.1	KAB1402235.1	KAB1420205.1	KAB1429993.1	KAB1448671.1	KAB1453176.1	KAB1464282.1	GEO46_12235	GEO45_12225	GZ069_12335	GZ070_12040	HFT09_11850	JYN21_12805
		ssrA	Gene_2126	SeSA_A1490	KKE86456.1	PAO98009.1	PAP32768.1	PDW09395.1	RJO89919.1	RJO91835.1	RJO89587.1	RJO71399.1	RJQ10046.1	RJR69254.1	RJQ03159.1	RJR24866.1	RJR49875.1	RJQ99743.1	RJQ98736.1	RJQ70095.1	RJQ19241.1	RJR54184.1	RJR56935.1	RJQ00585.1	RJR04752.1	RJR64063.1	RJS31388.1	RJS33928.1	RJS42770.1	KAB1388930.1	KAB1395759.1	KAB1392056.1	KAB1385188.1	KAB1408916.1	KAB1421480.1	KAB1421894.1	KAB1402225.1	KAB1414995.1	KAB1430003.1	KAB1448661.1	KAB1452202.1	KAB1464292.1	GEO46_12285	GEO45_12275	GZ069_12385	GZ070_12090	HFT09_11900	JYN21_12855
		ssrB	Gene_2125	SeSA_A1489	KKE86457.1	PAO98008.1	PAP32767.1	PDW09394.1	RJO89920.1	RJO91836.1	RJO89586.1	RJO71398.1	RJQ10045.1	RJR69253.1	RJQ03160.1	RJR24865.1	RJR49876.1	RJQ99744.1	RJQ98735.1	RJQ70096.1	RJQ19242.1	RJR54183.1	RJR56934.1	RJQ00584.1	RJR04751.1	RJR64064.1	RJS31387.1	RJS33927.1	RJS42769.1	KAB1388931.1	KAB1395760.1	KAB1392054.1	KAB1385189.1	KAB1408915.1	KAB1421479.1	KAB1421893.1	KAB1402224.1	KAB1422372.1	KAB1430004.1	KAB1448660.1	KAB1452201.1	KAB1464293.1	GEO46_12290	GEO45_12280	GZ069_12390	GZ070_12095	HFT09_11905	JYN21_12860
	TTSS effectors translocated via both systems	slrP	Gene_1537	SeSA_A0949	KKE87489.1	PAO95891.1	PAP32277.1	PDW05920.1	RJO90413.1	RJO93904.1	RJO84296.1	RJO68755.1	RJQ09714.1	RJR65862.1	RJP95869.1	RJR25049.1	RJR46933.1	RJR01530.1	RJQ97995.1	RJQ71058.1	RJQ18802.1	RJR60539.1	RJR53300.1	RJQ00752.1	RJR07853.1	RJR66971.1	RJS35932.1	RJS29246.1	RJS42583.1	KAB1396084.1	KAB1397052.1	-	KAB1385859.1	KAB1401942.1	KAB1419769.1	KAB1423430.1	KAB1410522.1	KAB1416892.1	KAB1433210.1	KAB1447359.1	KAB1458886.1	KAB1465322.1	GEO46_14820	GEO45_14810	GZ069_14895	GZ070_14600	HFT09_14710	JYN21_15680
		sspH1	-	-	-	-	-	-	-	-	-	-	-	-	-	-	-	-	-	-	-	-	-	-	-	-	-	-	-	-	-	-	-	-	-	-	-	-	-	-	-	-	-	-	-	-	-	-
	TTSS-1 translocated effectors	avrA	Gene_3607	SeSA_A3018	KKE89321.1	PAO98775.1	PAP31141.1	PDW07380.1	RJO83871.1	RJO93199.1	RJO86306.1	RJO73955.1	RJQ05629.1	RJR68890.1	RJP99446.1	RJR25822.1	RJR46290.1	RJR02364.1	RJR01455.1	RJQ70402.1	RJQ19617.1	RJR57920.1	RJR60240.1	RJQ01936.1	RJR13608.1	RJR64514.1	RJS38129.1	RJS37412.1	RJS38516.1	KAB1390477.1	-	KAB1399648.1	KAB1385528.1	KAB1405743.1	KAB1417501.1	KAB1433356.1	KAB1409268.1	KAB1421234.1	-	KAB1459828.1	KAB1460569.1	KAB1463587.1	GEO46_04850	GEO45_04850	GZ069_04825	GZ070_04830	HFT09_04965	JYN21_05510
		sipA	Gene_3624	SeSA_A3035	KKE89338.1	PAO98793.1	PAP31123.1	PDW07398.1	RJO83889.1	RJO93181.1	RJO86233.1	RJO67938.1	RJQ01487.1	RJR69120.1	RJP99464.1	RJR20162.1	RJR50294.1	RJR02346.1	RJQ94711.1	RJQ70384.1	RJQ19599.1	RJR57902.1	RJR60258.1	RJP97289.1	RJR02468.1	RJR62490.1	RJS38111.1	RJS37430.1	RJS44234.1	KAB1391625.1	KAB1388203.1	KAB1394105.1	KAB1385545.1	KAB1405760.1	KAB1418525.1	KAB1423251.1	KAB1409251.1	KAB1416010.1	KAB1431860.1	KAB1459845.1	KAB1460586.1	KAB1463570.1	GEO46_04765	GEO45_04765	GZ069_04740	GZ070_04745	HFT09_04880	JYN21_05425
		sipB	Gene_3627	SeSA_A3038	KKE89341.1	PAO98796.1	PAP31120.1	PDW07401.1	RJO83892.1	RJO93178.1	RJO86236.1	RJO67125.1	RJQ01490.1	RJR69117.1	RJP99467.1	RJR20159.1	RJR50291.1	RJR02343.1	RJQ94708.1	RJQ70381.1	RJQ19596.1	RJR57899.1	RJR60261.1	RJP97286.1	RJR02471.1	RJR62493.1	RJS38108.1	RJS37433.1	RJS44237.1	KAB1388238.1	KAB1389089.1	KAB1394102.1	KAB1385548.1	KAB1405763.1	KAB1418522.1	KAB1423254.1	KAB1409248.1	KAB1416013.1	KAB1431857.1	KAB1459848.1	KAB1460589.1	KAB1463567.1	GEO46_04750	GEO45_04750	GZ069_04725	GZ070_04730	HFT09_04865	JYN21_05410
		sipC	Gene_3626	-	KKE89340.1	PAO98795.1	PAP31121.1	PDW07400.1	RJO83891.1	RJO93179.1	RJO86235.1	RJO67126.1	RJQ01489.1	RJR69118.1	RJP99466.1	RJR20160.1	RJR50292.1	RJR02344.1	RJQ94709.1	RJQ70382.1	RJQ19597.1	RJR57900.1	RJR60260.1	RJP97287.1	RJR02470.1	RJR62492.1	RJS38109.1	RJS37432.1	RJS44236.1	KAB1391627.1	KAB1388205.1	KAB1394103.1	KAB1385547.1	KAB1405762.1	KAB1418523.1	KAB1423253.1	KAB1409249.1	KAB1416012.1	KAB1431858.1	KAB1459847.1	KAB1460588.1	KAB1463568.1	GEO46_04755	GEO45_04755	GZ069_04730	GZ070_04735	HFT09_04870	JYN21_05415
		sopA	Gene_2856	SeSA_A2237	KKE87560.1	PAO97767.1	PAP31967.1	PDW08019.1	RJO87002.1	RJO84403.1	RJO83743.1	RJO78185.1	RJP97303.1; RJQ00479.1	RJR62915.1	RJQ02482.1	RJR16704.1	RJR42134.1	RJQ94895.1	RJQ93136.1	RJQ69668.1	RJQ23326.1	RJR49685.1	RJR53905.1	RJP96139.1	RJR07542.1	RJR60925.1	RJS34122.1	RJS34306.1	RJS39680.1	KAB1387470.1	KAB1387923.1; KAB1395227.1	KAB1390039.1	KAB1383082.1	KAB1403870.1	KAB1413993.1	KAB1437031.1	KAB1404796.1	KAB1414678.1	KAB1428044.1	KAB1459513.1	KAB1456393.1	KAB1462199.1	GEO46_08305	GEO45_08300	GZ069_08525	GZ070_08535	HFT09_08335	JYN21_09285
		sopB/sigD	Gene_1737	SeSA_A1155	KKE88676.1	PAO95468.1	PAP32458.1	PDW09034.1	RJO90228.1	RJO81727.1	RJO86918.1	RJO66993.1	RJQ02134.1	RJR69448.1	RJQ03468.1	-	RJR46573.1	RJR04980.1	RJQ99582.1	RJQ71299.1	RJQ16472.1	RJR56607.1	RJR58614.1	RJQ06050.1	RJR14328.1	RJR66499.1	RJS35085.1	RJS33620.1	RJS41029.1	KAB1388531.1	KAB1386966.1	KAB1390793.1	KAB1384668.1	KAB1400264.1	KAB1411874.1	KAB1437244.1	KAB1410560.1	KAB1420563.1	KAB1429387.1	KAB1449034.1	KAB1453320.1	KAB1462874.1	GEO46_13860	GEO45_13850	GZ069_13940	GZ070_13645	HFT09_13755	JYN21_14410
		sopD	Gene_3688	SeSA_A3099	KKE89397.1	PAO98851.1	PAP31065.1	PDW07456.1	RJO83947.1	RJO93123.1	RJO86291.1	RJO67178.1	RJP97535.1	RJR62313.1	RJP99522.1	RJR16130.1	RJR50236.1	RJR02288.1	RJQ94653.1	RJQ70326.1	RJQ19541.1	RJR56388.1	RJR60316.1	RJP97231.1	RJQ98500.1	RJR63549.1	RJS38053.1	RJS37488.1	RJS38796.1	KAB1391134.1	KAB1385811.1	KAB1392336.1	KAB1385603.1	KAB1405818.1	KAB1422421.1	KAB1418566.1	KAB1409193.1	KAB1412059.1	KAB1431798.1	KAB1458627.1	KAB1460644.1	KAB1464836.1	GEO46_04460	GEO45_04460	GZ069_04435	GZ070_04440	HFT09_04575	JYN21_05120
		sopE2	Gene_2628	SeSA_A1999	KKE86203.1	PAO98483.1	PAP31765.1	PDW08224.1	RJO87204.1	RJO92823.1	RJO86037.1	RJO66315.1	RJP98290.1	RJR66368.1	RJQ02686.1	RJR16560.1	RJR44488.1	RJR03978.1	RJQ93770.1	RJQ69872.1	RJQ23529.1	RJR51375.1	RJR59414.1	RJP93857.1	RJQ95942.1	RJR56457.1	RJS40330.1	RJS36394.1	RJS36256.1	KAB1386081.1	KAB1383628.1	KAB1388449.1	KAB1383697.1	KAB1405124.1	KAB1419330.1	KAB1426487.1	KAB1408360.1	KAB1417149.1	KAB1429549.1	KAB1453225.1	KAB1447885.1	KAB1461235.1	GEO46_09765	GEO45_09760	GZ069_09925	GZ070_09630	HFT09_09435	JYN21_10385
		sopE	-	SeSA_A4485	-	PAO97074.1	-	-	-	-	-	-	-	-	RJQ03504.1	RJR20479.1	RJR43322.1	RJQ95752.1	-	RJQ71263.1	RJQ17447.1	RJR56643.1	-	RJQ06085.1	RJR04307.1	RJR66535.1	-	RJS33585.1	-	-	-	KAB1399971.1	KAB1384632.1	KAB1400126.1	KAB1418733.1	-	-	KAB1417626.1	-	KAB1449000.1	-	KAB1462659.1	-	-	-	-	-	JYN21_14610
		sptP	Gene_3620	SeSA_A3031	KKE89334.1	PAO98789.1	PAP31127.1	PDW07394.1	RJO83885.1	RJO93185.1	RJO86229.1	RJO67934.1	RJQ01483.1	RJR69124.1	RJP99460.1	RJR20166.1	RJR50298.1	RJR02350.1	RJQ94715.1	RJQ70388.1	RJQ19603.1	RJR57906.1	RJR60254.1	RJP97293.1	RJR02464.1	RJR62486.1	RJS38115.1	RJS37426.1	RJS44230.1	KAB1384204.1; KAB1390610.1	KAB1388199.1	KAB1394109.1	KAB1385541.1	KAB1405756.1	KAB1418529.1	KAB1423247.1	KAB1409255.1	KAB1416006.1	KAB1431864.1	KAB1459841.1	KAB1460582.1	KAB1463574.1	GEO46_04785	GEO45_04785	GZ069_04760	GZ070_04765	HFT09_04900	JYN21_05445
	TTSS-2 translocated effectors	gogB	-	-	-	-	-	-	-	-	-	-	-	-	-	-	-	-	-	-	-	-	-	-	-	-	-	-	-	-	-	-	-	-	-	-	-	-	-	-	-	-	-	-	-	-	-	-
		pipB2	Gene_3517	SeSA_A2921	KKE86213.1	PAO99033.1	PAP33086.1	PDW05378.1	RJO84085.1	RJO81244.1	RJO80348.1	RJO68629.1	RJP98692.1	RJR69973.1	RJP99603.1	RJR18640.1	RJR46386.1	RJR02461.1	RJR01458.1	RJQ70498.1	RJQ19715.1	RJR58478.1	RJR60397.1	RJP99677.1	RJQ97511.1	RJR64609.1	RJS38242.1	RJS37500.1	RJS38915.1	KAB1385077.1	KAB1400446.1	KAB1399415.1	KAB1385444.1	KAB1405659.1	KAB1414689.1	KAB1432833.1	KAB1409683.1	KAB1420223.1	KAB1431958.1	KAB1444814.1	KAB1460485.1	KAB1462096.1	GEO46_05315	GEO45_05310	GZ069_05255	GZ070_05260	HFT09_05395	JYN21_05940
		pipB	Gene_1734	SeSA_A1152	KKE88678.1	PAO95466.1	PAP32456.1	PDW09032.1	RJO90230.1	RJO81725.1	RJO86920.1	RJO68960.1	RJQ01613.1	RJR67045.1	RJQ03470.1	RJR19881.1	RJR46571.1	RJR04978.1	RJQ99584.1	RJQ71297.1	RJQ16470.1	RJR56609.1	RJR58612.1	RJQ06052.1	RJR14330.1	RJR66501.1	RJS29291.1; RJS39446.1	RJS33618.1	RJS41031.1	KAB1392193.1	KAB1385798.1	KAB1399937.1	KAB1384598.1	KAB1400251.1	KAB1418699.1	KAB1427266.1	KAB1410342.1	KAB1417592.1	KAB1429384.1	KAB1448966.1	KAB1453322.1	KAB1462876.1	GEO46_13870	GEO45_13860	GZ069_13950	GZ070_13655	HFT09_13765	JYN21_14420
		sifA	Gene_1883	SeSA_A1302	KKE87811.1	PAO97841.1	PAP32600.1	PDW09175.1	RJO90086.1	RJO92056.1	RJO80190.1	RJO74219.1	RJP99913.1	RJR68457.1	RJQ03326.1	RJR19020.1	RJR46714.1	RJQ99910.1	RJQ96098.1	RJQ69139.1	RJQ16613.1	RJR56210.1	RJR55985.1	RJQ03744.1	RJR07123.1	RJR65778.1	RJS37618.1	RJS33761.1	RJS44439.1	KAB1390393.1	KAB1396326.1	KAB1393477.1	KAB1384461.1	KAB1408750.1	KAB1417579.1	KAB1430732.1	KAB1406450.1	KAB1422633.1	KAB1430177.1	KAB1456825.1	KAB1458760.1	KAB1462613.1	GEO46_13160	GEO45_13150	GZ069_13245	GZ070_12950	HFT09_13060	JYN21_13715
		sifB	Gene_2358	SeSA_A1719	KKE86894.1	PAO98223.1	PAP28765.1	PDW09640.1	RJO87462.1	RJO89743.1	RJO89906.1	RJO74005.1	RJP97411.1; RJQ11672.1	RJR65084.1	RJQ02943.1	RJR20659.1	RJR48335.1	RJQ95514.1	RJQ98953.1	RJQ68269.1	RJQ23787.1	RJR58414.1	RJR57151.1	RJP98540.1	RJR08425.1	-	RJS39998.1	RJS36651.1	RJS40151.1	KAB1396164.1	KAB1383478.1	KAB1399900.1	KAB1384967.1	KAB1410697.1	KAB1418957.1	KAB1426368.1	KAB1408104.1	KAB1411412.1	KAB1429797.1	KAB1445053.1	KAB1450984.1	KAB1462472.1	GEO46_11130	GEO45_11120	GZ069_11260	GZ070_10965	HFT09_10775	JYN21_11725
		sopD2	-	-	-	-	-	-	-	-	-	-	-	-	-	-	-	-	-	-	-	-	-	-	-	-	RJS31276.1	-	-	-	-	-	-	-	-	-	-	-	-	-	-	-	-	-	-	-	-	-
		spiC/ssaB	Gene_2127	-	KKE85925.1	PAO98010.1	PAP32769.1	PDW09396.1	RJO89918.1	RJO91834.1	RJO85375.1	RJO71214.1	RJQ01351.1	RJR69255.1	RJQ03158.1	RJR24867.1	RJR49874.1	RJQ99742.1	RJQ98737.1	RJQ70094.1	RJQ19240.1	RJR54185.1	RJR56936.1	RJQ01459.1	RJQ98547.1	RJR64062.1	RJS31389.1	RJS33929.1	RJS42771.1	KAB1388929.1	KAB1389010.1	KAB1389826.1	KAB1385187.1	KAB1408917.1	KAB1421481.1	KAB1424741.1	KAB1402226.1	KAB1411451.1	KAB1430002.1	KAB1448662.1	KAB1453185.1	KAB1464291.1	GEO46_12280	GEO45_12270	GZ069_12380	GZ070_12085	HFT09_11895	JYN21_12850
		spvC	-	-	-	-	-	-	-	-	-	-	-	-	-	-	-	-	-	-	-	-	-	-	-	-	-	-	-	-	-	-	-	-	-	-	-	-	-	-	-	-	-	-	-	-	-	-
		spvD	-	-	-	-	-	-	-	-	-	-	-	-	-	-	-	-	-	-	-	-	-	-	-	-	-	-	-	-	-	-	-	-	-	-	-	-	-	-	-	-	-	-	-	-	-	-
		sseF	Gene_2138	SeSA_A1500	-	PAO98022.1	PAP32781.1	PDW09408.1	RJO87696.1	RJO91823.1	RJO85386.1	RJO71203.1	RJQ01362.1	RJR69266.1	RJQ03147.1	RJR24878.1	RJR49863.1	RJQ97288.1	RJQ98748.1	RJQ70083.1	RJQ19229.1	RJR54196.1	RJR56947.1	RJQ01448.1	RJQ98194.1	RJR64051.1	RJS37515.1	RJS33940.1	RJS42782.1	KAB1388918.1	KAB1391620.1	KAB1389837.1	KAB1385176.1	KAB1408928.1	KAB1421492.1	KAB1424730.1	KAB1402237.1	KAB1421648.1	KAB1429991.1	KAB1448673.1	KAB1453174.1	KAB1464280.1	GEO46_12225	GEO45_12215	GZ069_12325	GZ070_12030	HFT09_11840	JYN21_12795
		sseG	Gene_2139	SeSA_A1501	KKE88454.1	PAO98023.1	PAP32782.1	PDW09409.1	RJO87667.1	RJO91822.1	RJO85387.1	RJO71202.1	RJQ01363.1	RJR69267.1	RJQ03146.1	RJR24879.1	RJR49862.1	RJQ97283.1	RJQ98749.1	RJQ70082.1	RJQ19228.1	RJR54197.1	RJR56948.1	RJQ01447.1	RJQ98190.1	RJR64050.1	RJS37516.1	RJS33941.1	RJS42783.1	KAB1388917.1	KAB1391621.1	KAB1389838.1	KAB1385175.1	KAB1408929.1	KAB1421493.1	KAB1424729.1	KAB1402238.1	KAB1421647.1	KAB1429990.1	KAB1448674.1	KAB1453173.1	KAB1464279.1	GEO46_12220	GEO45_12210	GZ069_12320	GZ070_12025	HFT09_11835	JYN21_12790
		sseI/srfH	-	-	-	-	-	-	-	-	-	-	-	-	-	-	-	-	-	-	-	-	-	-	-	-	-	-	-	-	-	-	-	-	-	-	-	-	-	-	-	-	-	-	-	-	-	-
		sseJ	Gene_2387	SeSA_A1750	KKE86962.1	PAO98251.1	PAP28792.1	PDW09668.1	RJO87435.1	RJO89716.1	RJO78184.1	RJO80279.1	RJP97482.1	RJR63403.1	RJQ02917.1	RJR20686.1	RJR48362.1	RJQ95541.1	RJQ98981.1	RJQ66439.1	RJQ23760.1	RJR50223.1	RJR57179.1	RJP99018.1	RJR13054.1	RJR56465.1	RJS30384.1	RJS36625.1	RJS38682.1	KAB1383613.1	KAB1388809.1	KAB1394950.1	KAB1384994.1	KAB1410670.1	KAB1411934.1	KAB1418770.1	KAB1408132.1	KAB1412217.1	KAB1429771.1	KAB1445079.1	KAB1457056.1	KAB1462498.1	GEO46_10985	GEO45_10975	GZ069_11115	GZ070_10820	HFT09_10630	JYN21_11580
		sseK1	-	-	-	-	-	-	-	-	-	-	-	-	-	-	-	-	-	-	-	-	-	-	-	-	-	-	-	-	KAB1398893.1	-	-	-	-	-	-	-	KAB1425062.1	-	-	-	-	-	-	-	-	-
		sseK2	-	-	-	PAO95054.1	PAP32038.1	PDW07948.1	RJO85983.1	RJO90588.1	RJO89246.1	RJO76326.1	RJQ10923.1	RJR66758.1	RJP95481.1	RJR21144.1	RJR43581.1	RJQ98351.1	RJQ96537.1	RJQ70636.1	RJQ20411.1	RJR54664.1	RJR55281.1	RJQ01747.1	RJR09299.1	RJR61473.1	RJS38631.1	RJS29350.1	RJS42058.1	KAB1392073.1	KAB1384420.1; KAB1395321.1	KAB1395582.1	KAB1386417.1	KAB1402780.1	KAB1417717.1	KAB1436891.1	KAB1407538.1	KAB1416626.1	KAB1427976.1	KAB1451027.1	KAB1461216.1	KAB1464192.1	GEO46_07930	GEO45_07925	GZ069_08150	GZ070_08160	-	-
		sseL	Gene_3079	SeSA_A2515	KKE89165.1	PAO96894.1	PAP30818.1	PDW06215.1	RJO91391.1	RJO88983.1	RJO76048.1	RJO66314.1	RJQ07170.1	-	RJQ00511.1	RJR24295.1	RJR49456.1	RJQ95885.1	RJQ99375.1	RJQ72422.1	RJQ24267.1	RJR59874.1	RJR53682.1	RJQ04948.1	RJQ95944.1	RJR62961.1	RJS32557.1	RJS31331.1	RJS42309.1	-	KAB1383626.1	KAB1396148.1	KAB1387428.1	KAB1407219.1	KAB1410972.1	KAB1437012.1	KAB1405318.1	KAB1413462.1	KAB1426136.1	KAB1453203.1	KAB1461262.1	KAB1462266.1	GEO46_07245	GEO45_07235	GZ069_07475	GZ070_07485	HFT09_07285	JYN21_08235
		sspH2	-	-	-	-	-	-	-	-	-	-	-	-	-	-	-	-	-	-	-	-	-	-	-	-	-	-	-	-	KAB1387466.1	-	-	-	-	-	-	-	KAB1429508.1	-	-	-	-	-	-	-	-	-
	Lvh type IVA secretion system	traG	-	-	-	-	-	PDW06726.1	-	-	-	-	-	-	-	-	-	-	-	-	-	-	-	-	-	-	-	-	-	-	-	-	-	-	-	-	-	-	-	-	-	-	-	-	-	-	-	-
		trbE	-	-	-	-	-	PDW06706.1	-	-	-	-	-	-	-	-	-	-	-	-	-	-	-	-	-	-	-	-	-	-	-	-	-	-	-	-	-	-	-	-	-	-	-	-	-	-	-	-
		virB	-	-	-	-	-	PDW06709.1	-	-	-	-	-	-	-	-	-	-	-	-	-	-	-	-	-	-	-	-	-	-	-	-	-	-	-	-	-	-	-	-	-	-	-	-	-	-	-	-
Serum resistance	Rck	rck	-	-	-	-	-	-	-	-	-	-	-	-	-	-	-	-	-	-	-	-	-	-	-	-	-	-	-	-	-	-	-	-	-	-	-	-	-	-	-	-	-	-	-	-	-	-
	LPS rfb locus		-	-	-	-	-	-	-	-	-	-	RJP98543.1	-	-	-	-	-	-	-	-	-	-	-	RJQ97565.1	-	-	-	-	-	-	-	-	-	-	-	-	KAB1411233.1	-	-	-	-	-	-	-	-	-	-
Stress adaptation	SodCI	sodCI	-	-	-	-	-	-	-	-	-	-	-	-	-	-	-	-	-	-	-	-	-	-	-	-	-	-	-	-	-	-	-	-	-	-	-	-	-	-	-	-	-	-	-	-	-	-
Toxin	SpvB	spvB	-	-	-	-	-	-	-	-	-	-	-	-	-	-	-	-	-	-	-	-	-	-	-	-	-	-	-	-	-	-	-	-	-	-	-	-	-	-	-	-	-	-	-	-	-	-
	Typhoid toxin	cdtB	Gene_1966	SeSA_A1325	KKE87370.1	PAO98629.1	PAP32973.1	PDW09476.1	RJO90455.1	RJO92196.1	RJO89571.1	RJO71734.1	RJQ03645.1	RJR61762.1	RJQ03570.1	RJR17125.1	RJR46739.1	RJQ99941.1	RJQ96227.1	RJQ71850.1	RJQ20720.1	RJR56297.1	RJR57530.1	RJQ03789.1	RJR09834.1	RJR65807.1	RJS30380.1	RJS34018.1	RJS38515.1	KAB1385404.1	-	KAB1389505.1	KAB1385334.1	KAB1408769.1	KAB1412857.1	KAB1420941.1	KAB1404952.1	KAB1412506.1	-	KAB1456844.1	KAB1449934.1	KAB1462632.1	GEO46_13055	GEO45_13045	GZ069_13140	GZ070_12845	HFT09_12660	JYN21_13610
		pltA	Gene_1963	SeSA_A1322	KKE87826.1	PAO97855.1	PAP32614.1	PDW09241.1	RJO90071.1	RJO91987.1	RJO76223.1	RJO71599.1	RJQ03640.1	RJR68388.1	RJQ03311.1	RJR17120.1	RJR46729.1	RJQ99895.1	RJQ96113.1	RJQ69124.1	RJQ16628.1	RJR56195.1	RJR55916.1	RJQ03759.1	RJQ96236.1	RJR65793.1	RJS30372.1	RJS33776.1	RJS38029.1	KAB1388250.1	-	KAB1388635.1	KAB1385337.1	KAB1408766.1	KAB1412860.1	KAB1419856.1	KAB1406434.1	KAB1413120.1	-	KAB1456841.1	KAB1458776.1	KAB1462629.1	GEO46_13070	GEO45_13060	GZ069_13155	GZ070_12860	HFT09_12675	JYN21_13625
		pltB	Gene_1962	-	KKE87825.1	PAO97854.1	PAP32613.1	PDW09240.1	RJO90072.1	RJO91988.1	RJO76224.1	RJO71598.1	RJQ03639.1	RJR68389.1	RJQ03312.1	RJR17121.1	RJR46728.1	RJQ99896.1	RJQ96112.1	RJQ69125.1	RJQ16627.1	RJR56196.1	RJR55917.1	RJQ03758.1	RJQ96237.1	RJR65792.1	RJS30371.1	RJS33775.1	RJS38030.1	KAB1388249.1	-	KAB1388634.1	KAB1385338.1	KAB1408765.1	KAB1412861.1	KAB1419855.1	KAB1406435.1	KAB1413119.1	-	KAB1456840.1	KAB1458775.1	KAB1462628.1	GEO46_13075	GEO45_13065	GZ069_13160	GZ070_12865	-	JYN21_13630
Adherence	K88 fimbriae	faeC	-	-	KKE88846.1	PAO97155.1	PAP29516.1	PDW08863.1	RJO88672.1	RJO86517.1	RJO80581.1	RJO80624.1	RJQ00845.1	RJR69581.1	RJP98083.1	RJR22713.1	RJR48917.1	RJQ97570.1	RJQ95554.1	RJQ73490.1	RJQ18496.1	RJR56096.1	RJR60897.1	RJQ05638.1	RJR08282.1	RJR61962.1	RJS37095.1	RJS28729.1	RJS43802.1	KAB1388434.1	-	KAB1399009.1	KAB1386131.1	KAB1402424.1	KAB1413721.1	KAB1425235.1	KAB1407019.1	KAB1418543.1	-	KAB1451260.1	KAB1459351.1	KAB1463317.1	-	-	-	-	-	-
		faeD	-	-	KKE88845.1	PAO97156.1	PAP29515.1	PDW08862.1	RJO88673.1	RJO86516.1	RJO80580.1	RJO80623.1	RJQ00846.1	RJR69582.1	RJP98082.1	RJR22712.1	RJR48918.1	RJQ97571.1	RJQ95555.1	RJQ73491.1	RJQ18497.1	RJR56097.1	RJR60896.1	RJQ05639.1	RJR08283.1	RJR61961.1	RJS37096.1	RJS28728.1	RJS43803.1	KAB1388435.1	-	KAB1399008.1	KAB1386132.1	KAB1402423.1	KAB1413720.1	KAB1425236.1	KAB1407018.1	KAB1418544.1	-	KAB1451261.1	KAB1459352.1	KAB1463316.1	-	-	-	-	-	-
		faeE	-	-	KKE88858.1	PAO97157.1	PAP29514.1	PDW08861.1	RJO88674.1	RJO86515.1	RJO80579.1	RJO80622.1	RJQ00847.1	RJR69583.1	RJP98081.1	RJR22711.1	RJR48919.1	RJQ97572.1	RJQ95556.1	RJQ73492.1	RJQ18498.1	RJR56098.1	RJR60895.1	RJQ05640.1	RJR08284.1	RJR61960.1	RJS37097.1	RJS28727.1	RJS43804.1	KAB1388436.1	-	KAB1399007.1	KAB1386133.1	KAB1402422.1	KAB1413719.1	KAB1425237.1	KAB1407017.1	KAB1418545.1	-	KAB1451262.1	KAB1459353.1	KAB1463315.1	-	-	-	-	-	-
		faeE	-	-	KKE88844.1	PAO97158.1	PAP29513.1	PDW08860.1	RJO88675.1	RJO86514.1	RJO80578.1	RJO80621.1	RJQ00848.1	RJR69584.1	RJP98080.1	RJR22710.1	RJR48920.1	RJQ97573.1	RJQ95557.1	RJQ73493.1	RJQ18499.1	RJR56099.1	RJR60894.1	RJQ05641.1	RJR08285.1	RJR61959.1	RJS37098.1	RJS28726.1	RJS43805.1	KAB1388437.1	-	KAB1399014.1	KAB1386346.1	KAB1402486.1	KAB1413728.1	KAB1425238.1	KAB1407167.1	KAB1418565.1	-	KAB1451311.1	KAB1459481.1	KAB1463327.1	-	-	-	-	-	-
		faeH	-	-	KKE88842.1	PAO97160.1	PAP29511.1	PDW08858.1	RJO88677.1	RJO86512.1	RJO80576.1	RJO80619.1	RJQ08556.1	RJR69586.1	RJP98078.1	RJR22708.1	RJR48922.1	RJQ97575.1	RJQ95559.1	RJQ73495.1	RJQ18501.1	-	RJR60892.1	RJQ05643.1	RJR08287.1	RJR61957.1	RJS37100.1	RJS28724.1	RJS43807.1	KAB1396135.1	-	KAB1399005.1	KAB1386135.1	KAB1402420.1	KAB1413717.1	KAB1425110.1	KAB1407015.1	KAB1418547.1	-	KAB1451264.1	KAB1459355.1	KAB1463313.1	-	-	-	-	-	-
		faeI	-	-	KKE88841.1	PAO97161.1	PAP29510.1	PDW08857.1	RJO88678.1	RJO86511.1	RJO80575.1	RJO80618.1	RJQ08555.1	RJR69587.1	RJP98077.1	RJR22707.1	RJR48923.1	RJQ97576.1	RJQ95560.1	RJQ73496.1	RJQ18502.1	-	RJR60891.1	RJQ05644.1	RJR08288.1	RJR61956.1	RJS37101.1	RJS28723.1	RJS43808.1	KAB1396134.1	-	KAB1399004.1	KAB1386136.1	KAB1402419.1	KAB1413716.1	KAB1425111.1	KAB1407014.1	KAB1418548.1	-	KAB1451265.1	KAB1459356.1	KAB1463312.1	-	-	-	-	-	-
	Type IV pili	pilQ	-	-	-	-	-	-	-	-	-	-	-	-	-	RJR25661.1	-	-	-	-	-	-	-	RJQ06521.1	RJR10484.1	-	-	-	-	-	-	-	KAB1383887.1	-	-	-	-	-	-	-	-	-	-	-	-	-	-	-
		pilR	-	-	-	-	-	-	-	-	-	-	-	-	-	RJR25662.1	-	-	-	-	-	-	-	RJQ06520.1	RJR10483.1	-	-	-	-	-	-	-	KAB1383886.1	-	-	-	-	-	-	-	-	-	-	-	-	-	-	-
		pilS	-	-	-	-	-	-	-	-	-	-	-	-	-	RJR25663.1	-	-	-	-	-	-	-	RJQ06519.1	RJR10482.1	-	-	-	-	-	-	-	KAB1383885.1	-	-	-	-	-	-	-	-	-	-	-	-	-	-	-
		pilV	-	-	-	-	-	-	-	-	-	-	-	-	-	RJR25666.1	-	-	-	-	-	-	-	-	RJR10479.1	-	-	-	-	-	-	-	KAB1383882.1	-	-	-	-	-	-	-	-	-	-	-	-	-	-	-
		pilW	-	-	-	-	-	-	-	-	-	-	-	-	-	RJR25594.1	-	-	-	-	-	-	-	RJQ06586.1	RJR12261.1	-	-	-	-	-	-	-	KAB1383964.1	-	-	-	-	-	-	-	-	-	-	-	-	-	-	-
Autotransporter	EhaB	ehaB	Gene_1066	SeSA_A0427	KKE86545.1	PAO95279.1	PAP29991.1	PDW05705.1	RJO83301.1	RJO88478.1	RJO78209.1	RJO80486.1	RJQ11996.1	RJR69778.1	RJP96739.1	RJR25404.1	RJR45122.1	RJR00234.1	RJQ97308.1	RJQ69293.1	RJQ22960.1	RJR55417.1	RJR55574.1	RJQ00945.1	RJR03129.1	RJR66284.1	RJS40718.1	RJS35838.1	RJS44359.1	KAB1392018.1	KAB1389514.1	KAB1397208.1	KAB1384324.1	KAB1401119.1	KAB1412807.1	KAB1421312.1	KAB1405530.1	KAB1423840.1	KAB1426725.1	KAB1449820.1	KAB1450211.1	KAB1464469.1	GEO46_17115	GEO45_17120	GZ069_17275	GZ070_16980	HFT09_16900	JYN21_18080
	Temperature-sensitive hemagglutinin	tsh	-	-	-	-	-	-	-	-	-	-	-	-	-	-	-	-	-	-	-	-	-	-	-	-	-	-	-	-	-	-	-	KAB1399120.1	KAB1422359.1	-	-	-	-	KAB1447871.1	-	-	-	-	-	-	-	-
Invasion	Ibes	ibeB	Gene_3903	-	KKE89650.1	-	-	-	RJO88747.1	RJO87886.1	-	-	RJQ12502.1	RJR65432.1	RJP98010.1	RJR22861.1	RJR48991.1	RJQ97643.1	RJQ99973.1	RJQ74818.1	RJQ20197.1	-	RJR54876.1	RJQ05712.1	RJR02777.1	RJR61888.1	-	RJS32342.1	-	-	-	KAB1392832.1	KAB1386201.1	KAB1403402.1	KAB1417687.1	KAB1432613.1	-	KAB1423397.1	-	KAB1448418.1	KAB1456627.1	KAB1463815.1	GEO46_23245	GEO45_23245	-	GZ070_20290	HFT09_01355	JYN21_04130
	Tia/Hek	tia	-	-	-	-	-	-	-	-	-	-	-	-	-	-	-	-	-	-	-	RJR52074.1	-	-	-	-	-	-	-	-	-	-	-	-	-	-	-	-	-	-	-	-	-	-	-	-	-	-
Iron uptake	Aerobactin siderophore		-	-	-	-	-	-	-	-	-	-	-	-	-	-	-	-	-	-	-	-	-	-	-	-	-	-	-	-	-	KAB1390598.1	-	KAB1400413.1	KAB1416442.1	-	-	-	-	KAB1448412.1	-	-	-	-	-	-	-	-
		iucA	-	-	-	-	-	-	-	-	-	-	-	-	-	-	-	-	-	-	-	-	-	-	-	-	-	-	-	-	-	KAB1390595.1	-	KAB1400416.1	KAB1416439.1	-	-	-	-	KAB1448415.1	-	-	-	-	-	-	-	-
		iucB	-	-	-	-	-	-	-	-	-	-	-	-	-	-	-	-	-	-	-	-	-	-	-	-	-	-	-	-	-	KAB1390596.1	-	KAB1400415.1	KAB1416440.1	-	-	-	-	KAB1448414.1	-	-	-	-	-	-	-	-
		iucC	-	-	-	-	-	-	-	-	-	-	-	-	-	-	-	-	-	-	-	-	-	-	-	-	-	-	-	-	-	KAB1390597.1	-	KAB1400414.1	KAB1416441.1	-	-	-	-	KAB1448413.1	-	-	-	-	-	-	-	-
		iutA	-	-	-	-	-	-	-	-	-	-	-	-	-	-	-	-	-	-	-	-	-	-	-	-	-	-	-	-	-	KAB1390599.1	-	KAB1400412.1	KAB1416443.1	-	-	-	-	KAB1448411.1	-	-	-	-	-	-	-	-
	Iron/manganese transport	sitA	-	-	-	-	-	-	-	-	-	-	-	-	-	-	-	-	-	-	-	-	-	-	-	-	-	-	-	-	-	KAB1390124.1	-	KAB1400423.1	KAB1414879.1	-	-	-	-	KAB1446455.1	-	-	-	-	-	-	-	-
		sitB	-	-	-	-	-	-	-	-	-	-	-	-	-	-	-	-	-	-	-	-	-	-	-	-	-	-	-	-	-	KAB1390123.1	-	KAB1400422.1	KAB1414878.1	-	-	-	-	KAB1446456.1	-	-	-	-	-	-	-	-
		sitC	-	-	-	-	-	-	-	-	-	-	-	-	-	-	-	-	-	-	-	-	-	-	-	-	-	-	-	-	-	KAB1390122.1	-	KAB1400421.1	KAB1414877.1	-	-	-	-	KAB1446457.1	-	-	-	-	-	-	-	-
		sitD	-	-	-	-	-	-	-	-	-	-	-	-	-	-	-	-	-	-	-	-	-	-	-	-	-	-	-	-	-	KAB1390121.1	-	KAB1400420.1	KAB1414876.1	-	-	-	-	KAB1446458.1	-	-	-	-	-	-	-	-
Enzyme	Streptococcal enolase	eno	-	-	-	-	-	-	-	-	-	-	-	-	-	-	-	-	-	-	-	-	-	-	-	-	-	-	-	-	-	-	-	-	-	-	-	-	-	-	-	-	-	-	GZ069_23955	GZ070_24390	-	-
